# Supplementary material for: Computational analysis of candidate prion-like proteins in bacteria and their role
Source: Front Microbiol. 2015 Oct 15;6:1123. doi: 10.3389/fmicb.2015.01123 (PMC4606120; doi:10.3389/fmicb.2015.01123)
Supplement: Supplementary file 1 [file Table1.XLSX]

## Sheet: Supplementary Table S1
Table S1 – Bacteria PrD contaning proteins identified by PrionScan.
Information obtained from UniProt data base about the PrD containing proteins identified in the Bacteria proteomes.
Entry	Entry name	Status	Protein names	Gene names	Organism	Length	Gene ontology (GO)	Gene ontology (biological process)	Gene ontology (molecular function)	Gene ontology (cellular component)	Cross-reference (Pfam)
H1GHW0	H1GHW0_9FLAO	unreviewed	Uncharacterized protein	HMPREF9712_00633	Myroides odoratimimus CCUG 10230	2499					PF14349;
H1GT33	H1GT33_9FLAO	unreviewed	Uncharacterized protein	HMPREF9714_00646	Myroides odoratimimus CCUG 12901	2499					PF14349;
H1H3F0	H1H3F0_9FLAO	unreviewed	Uncharacterized protein	HMPREF9715_00656	Myroides odoratimimus CIP 101113	2499					PF14349;
B7IPD5	B7IPD5_BACC2	unreviewed	Spore coat protein	BCG9842_B3732	Bacillus cereus (strain G9842)	199	viral capsid [GO:0019028]			viral capsid [GO:0019028]	PF14179;
C2FY26	C2FY26_9SPHI	unreviewed	Uncharacterized protein	HMPREF0765_2232	Sphingobacterium spiritivorum ATCC 33300	262					PF14123;
C6W100	C6W100_DYAFD	unreviewed	Uncharacterized protein	Dfer_4253	Dyadobacter fermentans (strain ATCC 700827 / DSM 18053 / NS114)	267					PF14123;
D7VPA3	D7VPA3_9SPHI	unreviewed	Uncharacterized protein	HMPREF0766_12823	Sphingobacterium spiritivorum ATCC 33861	263					PF14123;
F4KZR3	F4KZR3_HALH1	unreviewed	Uncharacterized protein	Halhy_2630	Haliscomenobacter hydrossis (strain ATCC 27775 / DSM 1100 / LMG 10767 / O)	247					PF14123;
A5KMW4	A5KMW4_9FIRM	unreviewed	Conserved domain protein	RUMTOR_01587	Ruminococcus torques ATCC 27756	489					PF14018;PF13240;
C4ZGI1	C4ZGI1_EUBR3	unreviewed	Uncharacterized protein	EUBREC_1016	Eubacterium rectale (strain ATCC 33656 / VPI 0990)	256					PF14018;PF13240;
D4JK46	D4JK46_9FIRM	unreviewed	Putative uncharacterized protein	ERE_20970	Eubacterium rectale M104/1	256					PF14018;PF13240;
D6DYD3	D6DYD3_9FIRM	unreviewed	Putative uncharacterized protein	EUR_20500	Eubacterium rectale DSM 17629	256					PF14018;PF13240;
E5XI87	E5XI87_9FIRM	unreviewed	Uncharacterized protein	HMPREF1026_01842	Lachnospiraceae bacterium 8_1_57FAA	489					PF14018;PF13240;
F3AT52	F3AT52_9FIRM	unreviewed	Uncharacterized protein	HMPREF1025_00906	Lachnospiraceae bacterium 3_1_46FAA	489					PF14018;PF13240;
F7JFI0	F7JFI0_9FIRM	unreviewed	Uncharacterized protein	HMPREF0990_01839	Lachnospiraceae bacterium 1_1_57FAA	489					PF14018;PF13240;
A7VEE2	A7VEE2_9CLOT	unreviewed	Uncharacterized protein	CLOL250_01283	Clostridium sp. L2-50	185					PF14018;
A8SRV3	A8SRV3_9FIRM	unreviewed	Uncharacterized protein	COPEUT_01020	Coprococcus eutactus ATCC 27759	265					PF14018;
D5HEG1	D5HEG1_9FIRM	unreviewed	Putative uncharacterized protein	CCU_17910	Coprococcus sp. ART55/1	257					PF14018;
E7P155	E7P155_PSESG	unreviewed	Hemolysin-type calcium-binding region	PsgB076_04676	Pseudomonas syringae pv. glycinea str. B076	490					PF13946;
E7PJH6	E7PJH6_PSESG	unreviewed	Uncharacterized protein	PsgRace4_09245	Pseudomonas syringae pv. glycinea str. race 4	480					PF13946;
Q48MX2	Q48MX2_PSE14	unreviewed	Uncharacterized protein	PSPPH_0978	Pseudomonas syringae pv. phaseolicola (strain 1448A / Race 6)	462					PF13946;
C6R441	C6R441_9MICC	unreviewed	Uncharacterized protein	ROTMU0001_0895	Rothia mucilaginosa ATCC 25296	297					PF13828;
D5HDY2	D5HDY2_9FIRM	unreviewed	Putative uncharacterized protein	CCU_15540	Coprococcus sp. ART55/1	244					PF13828;
D8UQK4	D8UQK4_9MICC	unreviewed	Uncharacterized protein	HMPREF0734_00608	Rothia dentocariosa M567	411					PF13828;
E3H4E7	E3H4E7_ROTDC	unreviewed	Uncharacterized protein	HMPREF0733_10035	Rothia dentocariosa (strain ATCC 17931 / CDC X599 / XDIA)	411					PF13828;
A8LL42	A8LL42_DINSH	unreviewed	Uncharacterized protein	Dshi_3058	Dinoroseobacter shibae (strain DSM 16493 / NCIMB 14021 / DFL 12)	894					PF13779;
B7KV09	B7KV09_METC4	unreviewed	Uncharacterized protein	Mchl_1817	Methylobacterium extorquens (strain CM4 / NCIMB 13688) (Methylobacterium chloromethanicum)	910					PF13779;
E0MSE6	E0MSE6_9RHOB	unreviewed	Uncharacterized protein	R2A130_1882	Ahrensia sp. R2A130	871					PF13779;
Q28RD7	Q28RD7_JANSC	unreviewed	Uncharacterized protein	Jann_1808	Jannaschia sp. (strain CCS1)	224					PF13763;
A6GC34	A6GC34_9DELT	unreviewed	Transglutaminase-like superfamily domain protein	PPSIR1_24349	Plesiocystis pacifica SIR-1	877					PF13559;PF01841;
G9ZNB4	G9ZNB4_9LACO	unreviewed	LPXTG-motif protein cell wall anchor domain protein	HMPREF9103_01217	Lactobacillus parafarraginis F0439	2059	cell wall [GO:0005618]			cell wall [GO:0005618]	PF13461;PF00746;
E1NXP2	E1NXP2_9LACO	unreviewed	YSIRK type signal peptide	HMPREF9215_0787	Lactobacillus iners SPIN 2503V10-D	1267	cell adhesion [GO:0007155]; cell wall [GO:0005618]	cell adhesion [GO:0007155]		cell wall [GO:0005618]	PF13461;
C2EN63	C2EN63_9LACO	unreviewed	Cell wall-binding repeat protein	HMPREF0548_1109	Lactobacillus ultunensis DSM 16047	341					PF13457;
Q8YMJ8	Q8YMJ8_NOSS1	unreviewed	All4935 protein	all4935	Nostoc sp. (strain PCC 7120 / UTEX 2576)	661					PF13448;
A8YUB5	A8YUB5_LACH4	unreviewed	Putative transcriptional regulator	lhv_0711	Lactobacillus helveticus (strain DPC 4571)	372	sequence-specific DNA binding [GO:0043565]		sequence-specific DNA binding [GO:0043565]		PF13413;
C2E5B4	C2E5B4_LACJH	unreviewed	Uncharacterized protein	HMPREF0528_0938	Lactobacillus johnsonii ATCC 33200	349	sequence-specific DNA binding [GO:0043565]		sequence-specific DNA binding [GO:0043565]		PF13413;
C2EM02	C2EM02_9LACO	unreviewed	Uncharacterized protein	HMPREF0548_0698	Lactobacillus ultunensis DSM 16047	380	DNA binding [GO:0003677]		DNA binding [GO:0003677]		PF13413;
C4VTZ1	C4VTZ1_LACGS	unreviewed	Uncharacterized protein	HMPREF0890_1092	Lactobacillus gasseri 202-4	340	sequence-specific DNA binding [GO:0043565]		sequence-specific DNA binding [GO:0043565]		PF13413;
C7XHL8	C7XHL8_9LACO	unreviewed	Uncharacterized protein	HMPREF5045_00034	Lactobacillus crispatus 125-2-CHN	359	DNA binding [GO:0003677]		DNA binding [GO:0003677]		PF13413;
C7Y2T4	C7Y2T4_9LACO	unreviewed	Uncharacterized protein	HMPREF0507_00335	Lactobacillus crispatus MV-1A-US	340	DNA binding [GO:0003677]		DNA binding [GO:0003677]		PF13413;
D0DFC7	D0DFC7_9LACO	unreviewed	Uncharacterized protein	HMPREF0508_00010	Lactobacillus crispatus MV-3A-US	359	DNA binding [GO:0003677]		DNA binding [GO:0003677]		PF13413;
D0DX94	D0DX94_9LACO	unreviewed	Uncharacterized protein	HMPREF0974_00403	Lactobacillus jensenii 115-3-CHN	369	DNA binding [GO:0003677]		DNA binding [GO:0003677]		PF13413;
D0R563	D0R563_LACJF	unreviewed	Uncharacterized protein	FI9785_1366	Lactobacillus johnsonii (strain FI9785)	349	sequence-specific DNA binding [GO:0043565]		sequence-specific DNA binding [GO:0043565]		PF13413;
D1YHA9	D1YHA9_LACGS	unreviewed	Uncharacterized protein	HMPREF9209_0466	Lactobacillus gasseri 224-1	337	sequence-specific DNA binding [GO:0043565]		sequence-specific DNA binding [GO:0043565]		PF13413;
D4FCC4	D4FCC4_9LACO	unreviewed	Uncharacterized protein	HMPREF0891_0173	Lactobacillus crispatus 214-1	359	DNA binding [GO:0003677]		DNA binding [GO:0003677]		PF13413;
D4YVC8	D4YVC8_9LACO	unreviewed	Uncharacterized protein	HMPREF0493_1489	Lactobacillus amylolyticus DSM 11664	349	DNA binding [GO:0003677]		DNA binding [GO:0003677]		PF13413;
D5H284	D5H284_LACCS	unreviewed	Transcriptional regulator, XRE family	LCRIS_00672	Lactobacillus crispatus (strain ST1)	359	DNA binding [GO:0003677]		DNA binding [GO:0003677]		PF13413;
D6S5Z0	D6S5Z0_9LACO	unreviewed	Uncharacterized protein	HMPREF0526_11322	Lactobacillus jensenii JV-V16	367	DNA binding [GO:0003677]		DNA binding [GO:0003677]		PF13413;
D7V254	D7V254_LACGS	unreviewed	Uncharacterized protein	HMPREF0514_10204	Lactobacillus gasseri JV-V03	334	sequence-specific DNA binding [GO:0043565]		sequence-specific DNA binding [GO:0043565]		PF13413;
E3R498	E3R498_9LACO	unreviewed	Uncharacterized protein	LBKG_01127	Lactobacillus crispatus CTV-05	359	DNA binding [GO:0003677]		DNA binding [GO:0003677]		PF13413;
E3R8S4	E3R8S4_LACGS	unreviewed	Uncharacterized protein	LBGG_00950	Lactobacillus gasseri MV-22	340	sequence-specific DNA binding [GO:0043565]		sequence-specific DNA binding [GO:0043565]		PF13413;
F0NUY9	F0NUY9_LACHH	unreviewed	Putative transcriptional regulator	LBHH_1449	Lactobacillus helveticus (strain H10)	372	sequence-specific DNA binding [GO:0043565]		sequence-specific DNA binding [GO:0043565]		PF13413;
F3MRE7	F3MRE7_LACHE	unreviewed	Putative transcriptional regulator	AAULH_03928	Lactobacillus helveticus MTCC 5463	374	sequence-specific DNA binding [GO:0043565]		sequence-specific DNA binding [GO:0043565]		PF13413;
F4AG95	F4AG95_LACJH	unreviewed	Putative transcriptional regulator	LJP_1316c	Lactobacillus johnsonii DPC 6026	346	sequence-specific DNA binding [GO:0043565]		sequence-specific DNA binding [GO:0043565]		PF13413;
F7SEQ8	F7SEQ8_LACJH	unreviewed	Transcriptional regulator in cluster with unspecified monosaccharide ABC transport system	PF01_01035	Lactobacillus johnsonii pf01	349	sequence-specific DNA binding [GO:0043565]		sequence-specific DNA binding [GO:0043565]		PF13413;
Q042C0	Q042C0_LACGA	unreviewed	Xre-like DNA-binding protein	LGAS_1340	Lactobacillus gasseri (strain ATCC 33323 / DSM 20243 / JCM 1131 / NCIMB 11718 / AM63)	340	sequence-specific DNA binding [GO:0043565]		sequence-specific DNA binding [GO:0043565]		PF13413;
Q74KB4	Q74KB4_LACJO	unreviewed	Uncharacterized protein	LJ_0837	Lactobacillus johnsonii (strain CNCM I-12250 / La1 / NCC 533)	349	sequence-specific DNA binding [GO:0043565]		sequence-specific DNA binding [GO:0043565]		PF13413;
G2SZ88	G2SZ88_ROSHA	unreviewed	Cell surface protein	RHOM_01000	Roseburia hominis (strain DSM 16839 / NCIMB 14029 / A2-183)	766					PF13306;
B1GA94	B1GA94_9BURK	unreviewed	Transcriptional regulator, AraC family	BgramDRAFT_6281	Burkholderia graminis C4D1M	462	sequence-specific DNA binding [GO:0043565]; sequence-specific DNA binding transcription factor activity [GO:0003700]; transcription, DNA-templated [GO:0006351]	sequence-specific DNA binding transcription factor activity [GO:0003700]; transcription, DNA-templated [GO:0006351]	sequence-specific DNA binding [GO:0043565]; sequence-specific DNA binding transcription factor activity [GO:0003700]		PF13278;PF12833;
G5GF05	G5GF05_9FIRM	unreviewed	Uncharacterized protein	HMPREF9333_00143	Johnsonella ignava ATCC 51276	516	serine-type peptidase activity [GO:0008236]	serine-type peptidase activity [GO:0008236]	serine-type peptidase activity [GO:0008236]		PF13180;PF03572;
A5Z5V2	A5Z5V2_9FIRM	unreviewed	PDZ/DHR/GLGF domain protein	EUBVEN_01084	Eubacterium ventriosum ATCC 27560	598	serine-type endopeptidase activity [GO:0004252]	serine-type endopeptidase activity [GO:0004252]	serine-type endopeptidase activity [GO:0004252]		PF13180;
B6XS86	B6XS86_9BIFI	unreviewed	Peptidase (EC 3.4.21.107) (Trypsin)	BCAT_0852 BIFCAT_00092	Bifidobacterium catenulatum DSM 16992 = JCM 1194 = LMG 11043	667	serine-type endopeptidase activity [GO:0004252]	serine-type endopeptidase activity [GO:0004252]	serine-type endopeptidase activity [GO:0004252]		PF13180;
C0ETI7	C0ETI7_9FIRM	unreviewed	Trypsin	EUBHAL_00718	[Eubacterium] hallii DSM 3353	574	serine-type endopeptidase activity [GO:0004252]	serine-type endopeptidase activity [GO:0004252]	serine-type endopeptidase activity [GO:0004252]		PF13180;
C0FUS6	C0FUS6_9FIRM	unreviewed	Trypsin	ROSEINA2194_02497	Roseburia inulinivorans DSM 16841	591	serine-type endopeptidase activity [GO:0004252]	serine-type endopeptidase activity [GO:0004252]	serine-type endopeptidase activity [GO:0004252]		PF13180;
C7G770	C7G770_9FIRM	unreviewed	Trypsin	ROSINTL182_05737	Roseburia intestinalis L1-82	512	serine-type endopeptidase activity [GO:0004252]	serine-type endopeptidase activity [GO:0004252]	serine-type endopeptidase activity [GO:0004252]		PF13180;
D1NW52	D1NW52_9BIFI	unreviewed	Peptidase (EC 3.4.21.107) (Trypsin)	BGLCM_0071 BIFGAL_04098	Bifidobacterium gallicum DSM 20093 = LMG 11596	590	serine-type endopeptidase activity [GO:0004252]	serine-type endopeptidase activity [GO:0004252]	serine-type endopeptidase activity [GO:0004252]		PF13180;
D3AHV3	D3AHV3_9FIRM	unreviewed	Trypsin (Fragment)	CLOSTHATH_03192	[Clostridium] hathewayi DSM 13479	602	serine-type endopeptidase activity [GO:0004252]	serine-type endopeptidase activity [GO:0004252]	serine-type endopeptidase activity [GO:0004252]		PF13180;
D4BLN3	D4BLN3_BIFBR	unreviewed	Trypsin	BIFBRE_02969	Bifidobacterium breve DSM 20213 = JCM 1192	681	serine-type endopeptidase activity [GO:0004252]	serine-type endopeptidase activity [GO:0004252]	serine-type endopeptidase activity [GO:0004252]		PF13180;
D4KMH4	D4KMH4_9FIRM	unreviewed	Trypsin-like serine proteases, typically periplasmic, contain C-terminal PDZ domain	ROI_08430	Roseburia intestinalis M50/1	512	serine-type endopeptidase activity [GO:0004252]	serine-type endopeptidase activity [GO:0004252]	serine-type endopeptidase activity [GO:0004252]		PF13180;
D4KZ46	D4KZ46_9FIRM	unreviewed	Trypsin-like serine proteases, typically periplasmic, contain C-terminal PDZ domain	RO1_21080	Roseburia intestinalis XB6B4	512	serine-type endopeptidase activity [GO:0004252]	serine-type endopeptidase activity [GO:0004252]	serine-type endopeptidase activity [GO:0004252]		PF13180;
E0RW79	E0RW79_BUTPB	unreviewed	Serine protease HtrA family (EC 3.4.21.-)	bpr_I0195	Butyrivibrio proteoclasticus (strain ATCC 51982 / DSM 14932 / B316) (Clostridium proteoclasticum)	562	serine-type endopeptidase activity [GO:0004252]	serine-type endopeptidase activity [GO:0004252]	serine-type endopeptidase activity [GO:0004252]		PF13180;
E3ELG8	E3ELG8_BIFBS	unreviewed	Trypsin-like serine protease	degP BBIF_0158	Bifidobacterium bifidum (strain S17)	635	serine-type endopeptidase activity [GO:0004252]	serine-type endopeptidase activity [GO:0004252]	serine-type endopeptidase activity [GO:0004252]		PF13180;
E4NYG2	E4NYG2_BIFBP	unreviewed	DegP trypsin-like serine protease (EC 3.4.21.108)	degP BBPR_0126	Bifidobacterium bifidum (strain PRL2010)	630	serine-type endopeptidase activity [GO:0004252]	serine-type endopeptidase activity [GO:0004252]	serine-type endopeptidase activity [GO:0004252]		PF13180;
E4V793	E4V793_BIFBI	unreviewed	Trypsin	BBNG_00046	Bifidobacterium bifidum NCIMB 41171	651	serine-type endopeptidase activity [GO:0004252]	serine-type endopeptidase activity [GO:0004252]	serine-type endopeptidase activity [GO:0004252]		PF13180;
F3A4G4	F3A4G4_9BACL	unreviewed	Uncharacterized protein	HMPREF0428_01622	Gemella haemolysans M341	455	serine-type endopeptidase activity [GO:0004252]	serine-type endopeptidase activity [GO:0004252]	serine-type endopeptidase activity [GO:0004252]		PF13180;
G2T444	G2T444_ROSHA	unreviewed	Uncharacterized protein	RHOM_11905	Roseburia hominis (strain DSM 16839 / NCIMB 14029 / A2-183)	522	serine-type endopeptidase activity [GO:0004252]	serine-type endopeptidase activity [GO:0004252]	serine-type endopeptidase activity [GO:0004252]		PF13180;
G5IBA1	G5IBA1_9FIRM	unreviewed	Uncharacterized protein	HMPREF9473_00823	[Clostridium] hathewayi WAL-18680	576	serine-type endopeptidase activity [GO:0004252]	serine-type endopeptidase activity [GO:0004252]	serine-type endopeptidase activity [GO:0004252]		PF13180;
A3ZYA7	A3ZYA7_9PLAN	unreviewed	BatB	DSM3645_26909	Blastopirellula marina DSM 3645	377					PF13174;
A5II26	A5II26_LEGPC	unreviewed	Uncharacterized protein	LPC_3139	Legionella pneumophila (strain Corby)	322					PF13174;
G8UUA3	G8UUA3_LEGPN	unreviewed	Uncharacterized protein	lp12_2844	Legionella pneumophila subsp. pneumophila ATCC 43290	308					PF13174;
Q5WSW0	Q5WSW0_LEGPL	unreviewed	Uncharacterized protein	lpl2766	Legionella pneumophila (strain Lens)	278					PF13174;
Q5X134	Q5X134_LEGPA	unreviewed	Uncharacterized protein	lpp2912	Legionella pneumophila (strain Paris)	293					PF13174;
Q5ZRM6	Q5ZRM6_LEGPH	unreviewed	Uncharacterized protein	lpg2854	Legionella pneumophila subsp. pneumophila (strain Philadelphia 1 / ATCC 33152 / DSM 7513)	308					PF13174;
C4FPU3	C4FPU3_9FIRM	unreviewed	KID repeat protein	VEIDISOL_00919	Veillonella dispar ATCC 17748	2538					PF13018;PF03895;
E3EB51	E3EB51_PAEPS	unreviewed	Conserved repeat domain protein	PPSC2_c5395	Paenibacillus polymyxa (strain SC2) (Bacillus polymyxa)	2045	extrachromosomal circular DNA [GO:0005727]			extrachromosomal circular DNA [GO:0005727]	PF12892;
C5NYJ9	C5NYJ9_9BACL	unreviewed	Uncharacterized protein	GEMHA0001_0539	Gemella haemolysans ATCC 10379	325					PF12870;
F3A0L4	F3A0L4_9BACL	unreviewed	Uncharacterized protein	HMPREF0428_00272	Gemella haemolysans M341	325					PF12870;
C6R596	C6R596_9MICC	unreviewed	Uncharacterized protein	ROTMU0001_1402	Rothia mucilaginosa ATCC 25296	339					PF12811;
D2NP91	D2NP91_ROTMD	unreviewed	Predicted membrane protein	RMDY18_16270	Rothia mucilaginosa (strain DY-18) (Stomatococcus mucilaginosus)	337					PF12811;
G5ESW3	G5ESW3_9MICC	unreviewed	Uncharacterized protein	HMPREF0737_01373	Rothia mucilaginosa M508	335					PF12811;
D3UL91	D3UL91_LISSS	unreviewed	Internalin-like cell wall surface anchor (LPXTG) protein	lse_0723	Listeria seeligeri serovar 1/2b (strain ATCC 35967 / DSM 20751 / CIP 100100 / SLCC 3954)	1717					PF12799;PF13855;PF08191;
A0RGJ5	A0RGJ5_BACAH	unreviewed	Membrane associated protein	BALH_3080	Bacillus thuringiensis (strain Al Hakam)	455					PF12791;
A9VMM5	A9VMM5_BACWK	unreviewed	Uncharacterized protein	BcerKBAB4_3121	Bacillus weihenstephanensis (strain KBAB4)	457					PF12791;
B0ALR7	B0ALR7_BACAN	unreviewed	Uncharacterized protein	BAC_3500	Bacillus anthracis str. A0488	440					PF12791;
B0PX63	B0PX63_BACAN	unreviewed	Uncharacterized protein	BAQ_3519	Bacillus anthracis str. A0193	440					PF12791;
B0QDE7	B0QDE7_BACAN	unreviewed	Uncharacterized protein	BAH_3545	Bacillus anthracis str. A0442	440					PF12791;
B1EV04	B1EV04_BACAN	unreviewed	Uncharacterized protein	BAK_3576	Bacillus anthracis str. A0389	440					PF12791;
B1GCS5	B1GCS5_BACAN	unreviewed	Uncharacterized protein	BAM_3542	Bacillus anthracis str. A0465	440					PF12791;
B1UL30	B1UL30_BACAN	unreviewed	Uncharacterized protein	BAO_3479	Bacillus anthracis str. A0174	440					PF12791;
B3IZG9	B3IZG9_BACAN	unreviewed	Uncharacterized protein	BATI_3357	Bacillus anthracis str. Tsiankovskii-I	440					PF12791;
B3YXN7	B3YXN7_BACCE	unreviewed	Uncharacterized protein	BCW_3352	Bacillus cereus W	438					PF12791;
B3Z4U3	B3Z4U3_BACCE	unreviewed	Uncharacterized protein	BC059799_3442	Bacillus cereus NVH0597-99	439					PF12791;
B3ZIF9	B3ZIF9_BACCE	unreviewed	Uncharacterized protein	BC03BB108_3349	Bacillus cereus 03BB108	454					PF12791;
B5ULE1	B5ULE1_BACCE	unreviewed	Uncharacterized protein	BCAH1134_3481	Bacillus cereus AH1134	444					PF12791;
B5V501	B5V501_BACCE	unreviewed	Uncharacterized protein	BCH308197_3374	Bacillus cereus H3081.97	455					PF12791;
B7H6G2	B7H6G2_BACC4	unreviewed	Uncharacterized protein	BCB4264_A3432	Bacillus cereus (strain B4264)	444					PF12791;
B7IQG0	B7IQG0_BACC2	unreviewed	Uncharacterized protein	BCG9842_B1814	Bacillus cereus (strain G9842)	428					PF12791;
B7JGA6	B7JGA6_BACC0	unreviewed	Uncharacterized protein	BCAH820_3444	Bacillus cereus (strain AH820)	438					PF12791;
B9IST8	B9IST8_BACCQ	unreviewed	Membrane associated protein	BCQ_3231	Bacillus cereus (strain Q1)	456					PF12791;
C1ELS7	C1ELS7_BACC3	unreviewed	Uncharacterized protein	BCA_3503	Bacillus cereus (strain 03BB102)	454					PF12791;
C2MNC9	C2MNC9_BACCE	unreviewed	Membrane associated protein	bcere0001_30930	Bacillus cereus m1293	448					PF12791;
C2NKH3	C2NKH3_BACCE	unreviewed	Membrane associated protein	bcere0004_32010	Bacillus cereus BGSC 6E1	448					PF12791;
C2PHW4	C2PHW4_BACCE	unreviewed	Membrane associated protein	bcere0006_32050	Bacillus cereus MM3	439					PF12791;
C2PYG1	C2PYG1_BACCE	unreviewed	Membrane associated protein	bcere0007_31050	Bacillus cereus AH621	428					PF12791;
C2QVW1	C2QVW1_BACCE	unreviewed	Membrane associated protein	bcere0010_31980	Bacillus cereus ATCC 4342	450					PF12791;
C2RAV7	C2RAV7_BACCE	unreviewed	Membrane associated protein	bcere0011_31500	Bacillus cereus m1550	438					PF12791;
C2RQU6	C2RQU6_BACCE	unreviewed	Membrane associated protein	bcere0012_31550	Bacillus cereus BDRD-ST24	431					PF12791;
C2T3N5	C2T3N5_BACCE	unreviewed	Membrane associated protein	bcere0015_31490	Bacillus cereus BDRD-Cer4	422					PF12791;
C2TJB2	C2TJB2_BACCE	unreviewed	Membrane associated protein	bcere0016_32440	Bacillus cereus 95/8201	432					PF12791;
C2U064	C2U064_BACCE	unreviewed	Membrane associated protein	bcere0017_31730	Bacillus cereus Rock1-3	454					PF12791;
C2UGL1	C2UGL1_BACCE	unreviewed	Membrane associated protein	bcere0018_31050	Bacillus cereus Rock1-15	422					PF12791;
C2VWE7	C2VWE7_BACCE	unreviewed	Membrane associated protein	bcere0021_31720	Bacillus cereus Rock3-42	434					PF12791;
C2WQB3	C2WQB3_BACCE	unreviewed	Membrane associated protein	bcere0023_32740	Bacillus cereus Rock4-2	454					PF12791;
C2XE82	C2XE82_BACCE	unreviewed	Membrane associated protein	bcere0025_30420	Bacillus cereus F65185	454					PF12791;
C2XWK1	C2XWK1_BACCE	unreviewed	Membrane associated protein	bcere0026_30780	Bacillus cereus AH603	443					PF12791;
C3CLC8	C3CLC8_BACTU	unreviewed	Membrane associated protein	bthur0002_31470	Bacillus thuringiensis Bt407	454					PF12791;
C3E631	C3E631_BACTU	unreviewed	Membrane associated protein	bthur0005_31080	Bacillus thuringiensis serovar pakistani str. T13001	438					PF12791;
C3EN71	C3EN71_BACTK	unreviewed	Membrane associated protein	bthur0006_30740	Bacillus thuringiensis serovar kurstaki str. T03a001	470					PF12791;
C3F4E9	C3F4E9_BACTU	unreviewed	Membrane associated protein	bthur0007_31810	Bacillus thuringiensis serovar monterrey BGSC 4AJ1	434					PF12791;
C3G5S0	C3G5S0_BACTU	unreviewed	Membrane associated protein	bthur0009_31680	Bacillus thuringiensis serovar andalousiensis BGSC 4AW1	433					PF12791;
C3GLN6	C3GLN6_BACTU	unreviewed	Membrane associated protein	bthur0010_31710	Bacillus thuringiensis serovar pondicheriensis BGSC 4BA1	433					PF12791;
C3HLC2	C3HLC2_BACTU	unreviewed	Membrane associated protein	bthur0012_32590	Bacillus thuringiensis serovar pulsiensis BGSC 4CC1	433					PF12791;
C3I3P9	C3I3P9_BACTU	unreviewed	Membrane associated protein	bthur0013_33810	Bacillus thuringiensis IBL 200	429					PF12791;
C3LBB4	C3LBB4_BACAC	unreviewed	Uncharacterized protein	BAMEG_1144	Bacillus anthracis (strain CDC 684 / NRRL 3495)	440					PF12791;
C3P368	C3P368_BACAA	unreviewed	Uncharacterized protein	BAA_3516	Bacillus anthracis (strain A0248)	440					PF12791;
D5TT07	D5TT07_BACT1	unreviewed	Uncharacterized protein	BMB171_C3110	Bacillus thuringiensis (strain BMB171)	437					PF12791;
D8H5T1	D8H5T1_BACAI	unreviewed	Uncharacterized protein	BACI_c33830	Bacillus cereus var. anthracis (strain CI)	431					PF12791;
F0PKX1	F0PKX1_BACT0	unreviewed	Membrane associated protein	YBT020_16800	Bacillus thuringiensis subsp. finitimus (strain YBT-020)	622					PF12791;
F2HB35	F2HB35_BACTU	unreviewed	Uncharacterized protein	CT43_CH3362	Bacillus thuringiensis serovar chinensis CT-43	460					PF12791;
G8U3E2	G8U3E2_BACCE	unreviewed	Uncharacterized protein	bcf_16895	Bacillus cereus F837/76	425					PF12791;
G9Q4E5	G9Q4E5_9BACI	unreviewed	Uncharacterized protein	HMPREF1014_01537	Bacillus sp. 7_6_55CFAA_CT2	445					PF12791;
Q3ET21	Q3ET21_BACTI	unreviewed	Hypothetical membrane associated protein	RBTH_04428	Bacillus thuringiensis serovar israelensis ATCC 35646	429					PF12791;
Q4MXY2	Q4MXY2_BACCE	unreviewed	Uncharacterized protein	BCE_G9241_3368	Bacillus cereus G9241	507					PF12791;
Q638E4	Q638E4_BACCZ	unreviewed	Membrane associated protein	BCE33L3136	Bacillus cereus (strain ZK / E33L)	456					PF12791;
Q6HG00	Q6HG00_BACHK	unreviewed	Membrane associated protein	BT9727_3203	Bacillus thuringiensis subsp. konkukian (strain 97-27)	426					PF12791;
Q6HW01	Q6HW01_BACAN	unreviewed	Uncharacterized protein	BAS3230	Bacillus anthracis	441					PF12791;
Q734G5	Q734G5_BACC1	unreviewed	Uncharacterized protein	BCE_3440	Bacillus cereus (strain ATCC 10987)	503					PF12791;
Q813B4	Q813B4_BACCR	unreviewed	Hypothetical Membrane Associated Protein	BC_3425	Bacillus cereus (strain ATCC 14579 / DSM 31)	429					PF12791;
Q81YQ6	Q81YQ6_BACAN	unreviewed	Anti-sigma factor family protein (Membrane protein) (Uncharacterized protein)	BA_3482 GBAA_3482 BACvac02_3597 DH23_3383 DJ42_5150 DJ43_2636 DJ44_1632 DJ45_2496 DJ48_868 HYU01_17060 NX97_21215 OY21_14865 OY22_18555 OY23_21800 OY24_12525 OY25_14405 OY26_22420 OY27_26805 OY28_26945 OY29_12870 OY30_10505 OY32_15715 OY34_25775 OY35_25805 OY36_22690 OY37_12740 OY38_21400 OY39_18825 OY40_20290	Bacillus anthracis	440					PF12791;
E3HUS9	E3HUS9_ACHXA	unreviewed	Adenylate cyclase, terminal-differentiation specific (EC 4.6.1.1)	AXYL_02874	Achromobacter xylosoxidans (strain A8)	508	adenylate cyclase activity [GO:0004016]	adenylate cyclase activity [GO:0004016]	adenylate cyclase activity [GO:0004016]		PF12779;
H0F6I6	H0F6I6_9BURK	unreviewed	Adenylate cyclase	KYC_11908	Achromobacter arsenitoxydans SY8	524					PF12779;
Q10Y01	Q10Y01_TRIEI	unreviewed	Filamentous haemagglutinin family outer membrane protein	Tery_3830	Trichodesmium erythraeum (strain IMS101)	3537	serine-type endopeptidase activity [GO:0004252]	serine-type endopeptidase activity [GO:0004252]	serine-type endopeptidase activity [GO:0004252]		PF12770;PF01483;
D9R4F6	D9R4F6_CLOSW	unreviewed	Cell division protein FtsZ	ftsZ Closa_2457	Clostridium saccharolyticum (strain ATCC 35040 / DSM 2544 / NRCC 2533 / WM1)	441	barrier septum assembly [GO:0000917]; cell division site [GO:0032153]; cytoplasm [GO:0005737]; FtsZ-dependent cytokinesis [GO:0043093]; GTPase activity [GO:0003924]; GTP binding [GO:0005525]; protein complex [GO:0043234]; protein polymerization [GO:0051258]	barrier septum assembly [GO:0000917]; FtsZ-dependent cytokinesis [GO:0043093]; GTPase activity [GO:0003924]; protein polymerization [GO:0051258]	GTPase activity [GO:0003924]; GTP binding [GO:0005525]	cell division site [GO:0032153]; cytoplasm [GO:0005737]; protein complex [GO:0043234]	PF12327;PF00091;
E6UF61	E6UF61_RUMA7	unreviewed	Uncharacterized protein	Rumal_3123	Ruminococcus albus (strain ATCC 27210 / DSM 20455 / JCM 14654 / NCDO 2250 / 7)	288					PF12158;
E9SE93	E9SE93_RUMAL	unreviewed	Uncharacterized protein	CUS_6003	Ruminococcus albus 8	285					PF12158;
D0YXL8	D0YXL8_LISDA	unreviewed	UPF0313 protein VDA_001759	VDA_001759	Photobacterium damselae subsp. damselae CIP 102761	799	4 iron, 4 sulfur cluster binding [GO:0051539]; catalytic activity [GO:0003824]; iron ion binding [GO:0005506]	catalytic activity [GO:0003824]	4 iron, 4 sulfur cluster binding [GO:0051539]; catalytic activity [GO:0003824]; iron ion binding [GO:0005506]		PF11842;PF04055;PF08497;
D2AT44	D2AT44_STRRD	unreviewed	Uncharacterized protein	Sros_1729	Streptosporangium roseum (strain ATCC 12428 / DSM 43021 / JCM 3005 / NI 9100)	618					PF11832;
A9BZ24	A9BZ24_DELAS	unreviewed	Uncharacterized protein	Daci_2486	Delftia acidovorans (strain DSM 14801 / SPH-1)	755					PF11737;
C5CT87	C5CT87_VARPS	unreviewed	Uncharacterized protein	Vapar_1561	Variovorax paradoxus (strain S110)	649					PF11737;
D0J2T6	D0J2T6_COMT2	unreviewed	Uncharacterized protein	CtCNB1_3313	Comamonas testosteroni (strain CNB-2)	681					PF11737;
D8D3Q6	D8D3Q6_COMTE	unreviewed	Uncharacterized protein	CTS44_07118	Comamonas testosteroni S44	707					PF11737;
D8IZR7	D8IZR7_HERSS	unreviewed	Exported protein	Hsero_2918	Herbaspirillum seropedicae (strain SmR1)	511					PF11737;
E6V5M9	E6V5M9_VARPE	unreviewed	Uncharacterized protein	Varpa_1716	Variovorax paradoxus (strain EPS)	693					PF11737;
F6AYK2	F6AYK2_DELSC	unreviewed	Putative uncharacterized protein	DelCs14_4176	Delftia sp. (strain Cs1-4)	757					PF11737;
H1RS66	H1RS66_COMTE	unreviewed	Putative uncharacterized protein	CTATCC11996_15410	Comamonas testosteroni ATCC 11996	688					PF11737;
C0QVD2	C0QVD2_BRAHW	unreviewed	Uncharacterized protein	BHWA1_01972	Brachyspira hyodysenteriae (strain ATCC 49526 / WA1)	371					PF11396;
A5IGK1	A5IGK1_LEGPC	unreviewed	IcmL-like protein	LPC_2586	Legionella pneumophila (strain Corby)	324					PF11393;
D5TA75	D5TA75_LEGP2	unreviewed	Uncharacterized protein	lpa_01096	Legionella pneumophila serogroup 1 (strain 2300/99 Alcoy)	324					PF11393;
G8UW27	G8UW27_LEGPN	unreviewed	IcmL-like protein	lp12_0717	Legionella pneumophila subsp. pneumophila ATCC 43290	324					PF11393;
Q5WYJ1	Q5WYJ1_LEGPL	unreviewed	Uncharacterized protein	lpl0745	Legionella pneumophila (strain Lens)	324					PF11393;
Q5X742	Q5X742_LEGPA	unreviewed	Uncharacterized protein	lpp0763	Legionella pneumophila (strain Paris)	324					PF11393;
Q5ZXM3	Q5ZXM3_LEGPH	unreviewed	IcmL-like	lpg0708	Legionella pneumophila subsp. pneumophila (strain Philadelphia 1 / ATCC 33152 / DSM 7513)	320					PF11393;
H1GPD2	H1GPD2_9FLAO	unreviewed	Uncharacterized protein	HMPREF9712_02905	Myroides odoratimimus CCUG 10230	219					PF11325;
H1H156	H1H156_9FLAO	unreviewed	Uncharacterized protein	HMPREF9714_03434	Myroides odoratimimus CCUG 12901	219					PF11325;
H1HB68	H1HB68_9FLAO	unreviewed	Uncharacterized protein	HMPREF9715_03356	Myroides odoratimimus CIP 101113	219					PF11325;
E3GAZ5	E3GAZ5_ENTLS	unreviewed	Uncharacterized protein	Entcl_0298	Enterobacter lignolyticus (strain SCF1)	113					PF10956;
G9Z0T1	G9Z0T1_9ENTR	unreviewed	Uncharacterized protein	HMPREF0880_01096	Yokenella regensburgei ATCC 43003	122					PF10956;
H2IVZ3	H2IVZ3_RAHAC	unreviewed	Uncharacterized protein	Rahaq2_4295 GRAQ_04422	Rahnella aquatilis (strain ATCC 33071 / DSM 4594 / JCM 1683 / NBRC 105701 / NCIMB 13365 / CIP 78.65)	100					PF10956;
C8VZK3	C8VZK3_DESAS	unreviewed	Uncharacterized protein	Dtox_4281	Desulfotomaculum acetoxidans (strain ATCC 49208 / DSM 771 / VKM B-1644)	409					PF10925;
G9QKS3	G9QKS3_9BACI	unreviewed	Uncharacterized protein	HMPREF1015_01762	Bacillus smithii 7_3_47FAA	228					PF10710;
C6RNU7	C6RNU7_ACIRA	unreviewed	Uncharacterized protein	ACIRA0001_2784	Acinetobacter radioresistens SK82	101					PF10685;
D0T258	D0T258_ACIRA	unreviewed	Conidiation-specific protein 10 family protein	HMPREF0018_00498	Acinetobacter radioresistens SH164	105					PF10685;
Q1N4V7	Q1N4V7_9GAMM	unreviewed	Ribonuclease E (RNase E) (EC 3.1.26.12)	rne RED65_01135	Bermanella marisrubri	873	cytoplasm [GO:0005737]; cytoplasmic side of plasma membrane [GO:0009898]; endoribonuclease activity [GO:0004521]; magnesium ion binding [GO:0000287]; mRNA catabolic process [GO:0006402]; ribonuclease E activity [GO:0008995]; RNA binding [GO:0003723]; rRNA processing [GO:0006364]; tRNA processing [GO:0008033]; zinc ion binding [GO:0008270]	endoribonuclease activity [GO:0004521]; mRNA catabolic process [GO:0006402]; ribonuclease E activity [GO:0008995]; rRNA processing [GO:0006364]; tRNA processing [GO:0008033]	endoribonuclease activity [GO:0004521]; magnesium ion binding [GO:0000287]; ribonuclease E activity [GO:0008995]; RNA binding [GO:0003723]; zinc ion binding [GO:0008270]	cytoplasm [GO:0005737]; cytoplasmic side of plasma membrane [GO:0009898]	PF10150;PF00575;
E0NKE5	E0NKE5_9FIRM	unreviewed	Uncharacterized protein	HMPREF9225_0634	Peptoniphilus duerdenii ATCC BAA-1640	429					PF09851;
E5X8Y1	E5X8Y1_9ACTN	unreviewed	Uncharacterized protein	HMPREF1023_01521	Eggerthella sp. 1_3_56FAA	201					PF09394;
F0HQJ4	F0HQJ4_9ACTN	unreviewed	Putative lipoprotein	HMPREF9404_4989	Eggerthella sp. HGA1	209					PF09394;
B5I208	B5I208_9ACTO	unreviewed	Secreted protein	SSEG_05693	Streptomyces sviceus ATCC 29083	527					PF09362;
C9ZHF3	C9ZHF3_STRSW	unreviewed	Putative secreted protein	SCAB_66761	Streptomyces scabies (strain 87.22) (Streptomyces scabiei)	536					PF09362;
D7C015	D7C015_STRBB	unreviewed	Uncharacterized protein	SBI_08937	Streptomyces bingchenggensis (strain BCW-1)	512					PF09362;
D8HWJ0	D8HWJ0_AMYMU	unreviewed	Uncharacterized protein	AMED_2543	Amycolatopsis mediterranei (strain U-32)	468					PF09362;
D9X3K8	D9X3K8_STRVR	unreviewed	Secreted protein	SSQG_02159	Streptomyces viridochromogenes DSM 40736	516					PF09362;
G0G8C6	G0G8C6_AMYMS	unreviewed	Uncharacterized protein	RAM_12925	Amycolatopsis mediterranei (strain S699) (Nocardia mediterranei)	460					PF09362;
G2GH00	G2GH00_9ACTO	unreviewed	Uncharacterized protein	SZN_23921	Streptomyces zinciresistens K42	454					PF09362;
H2JYK7	H2JYK7_STRHJ	unreviewed	Secreted protein	SHJG_3706	Streptomyces hygroscopicus subsp. jinggangensis (strain 5008)	514					PF09362;
Q82AR6	Q82AR6_STRAW	unreviewed	Putative secreted protein	SAV_5990	Streptomyces avermitilis (strain ATCC 31267 / DSM 46492 / JCM 5070 / NCIMB 12804 / NRRL 8165 / MA-4680)	514					PF09362;
A9KL21	A9KL21_CLOPH	unreviewed	Uncharacterized protein	Cphy_3823	Clostridium phytofermentans (strain ATCC 700394 / DSM 18823 / ISDg) (Lachnoclostridium phytofermentans)	535					PF08308;
A7IPJ6	A7IPJ6_XANP2	unreviewed	SH3 type 3 domain protein	Xaut_4723	Xanthobacter autotrophicus (strain ATCC BAA-1158 / Py2)	589					PF08239;
C5NVY8	C5NVY8_9BACL	unreviewed	SH3 domain protein	GEMHA0001_0799	Gemella haemolysans ATCC 10379	302					PF08239;
D9XL05	D9XL05_9ACTO	unreviewed	Membrane protein	SSRG_01955	Streptomyces griseoflavus Tu4000	273					PF08239;
F3A4Y4	F3A4Y4_9BACL	unreviewed	Uncharacterized protein	HMPREF0428_01792	Gemella haemolysans M341	304					PF08239;
F3A7A1	F3A7A1_9BACL	unreviewed	Uncharacterized protein	HMPREF0433_00676	Gemella sanguinis M325	348					PF08239;
C6VM99	C6VM99_LACPJ	unreviewed	Ribonuclease R (RNase R) (EC 3.1.13.1)	rnr JDM1_0661	Lactobacillus plantarum (strain JDM1)	804	cytoplasm [GO:0005737]; exoribonuclease II activity [GO:0008859]; RNA binding [GO:0003723]	exoribonuclease II activity [GO:0008859]	exoribonuclease II activity [GO:0008859]; RNA binding [GO:0003723]	cytoplasm [GO:0005737]	PF08206;PF00575;
D7VA41	D7VA41_LACPN	unreviewed	Ribonuclease R (RNase R) (EC 3.1.13.1)	rnr HMPREF0531_11014	Lactobacillus plantarum subsp. plantarum ATCC 14917 = JCM 1149 = CGMCC 1.2437	804	cytoplasm [GO:0005737]; exoribonuclease II activity [GO:0008859]; RNA binding [GO:0003723]	exoribonuclease II activity [GO:0008859]	exoribonuclease II activity [GO:0008859]; RNA binding [GO:0003723]	cytoplasm [GO:0005737]	PF08206;PF00575;
E1TLE6	E1TLE6_LACPS	unreviewed	Ribonuclease R (RNase R) (EC 3.1.13.1)	rnr LPST_C0622	Lactobacillus plantarum (strain ST-III)	804	cytoplasm [GO:0005737]; exoribonuclease II activity [GO:0008859]; RNA binding [GO:0003723]	exoribonuclease II activity [GO:0008859]	exoribonuclease II activity [GO:0008859]; RNA binding [GO:0003723]	cytoplasm [GO:0005737]	PF08206;PF00575;
F6IZJ8	F6IZJ8_LACPE	unreviewed	Ribonuclease R (RNase R) (EC 3.1.13.1)	rnr LPE_03196	Lactobacillus pentosus MP-10	800	cytoplasm [GO:0005737]; exoribonuclease II activity [GO:0008859]; RNA binding [GO:0003723]	exoribonuclease II activity [GO:0008859]	exoribonuclease II activity [GO:0008859]; RNA binding [GO:0003723]	cytoplasm [GO:0005737]	PF08206;PF00575;
F9UM19	F9UM19_LACPL	unreviewed	Ribonuclease R (RNase R) (EC 3.1.13.1)	rnr lp_0797	Lactobacillus plantarum (strain ATCC BAA-793 / NCIMB 8826 / WCFS1)	811	cytoplasm [GO:0005737]; exoribonuclease II activity [GO:0008859]; RNA binding [GO:0003723]	exoribonuclease II activity [GO:0008859]	exoribonuclease II activity [GO:0008859]; RNA binding [GO:0003723]	cytoplasm [GO:0005737]	PF08206;PF00575;
G0M2S1	G0M2S1_LACPE	unreviewed	Ribonuclease R (RNase R) (EC 3.1.13.1)	rnr LPENT_01080	Lactobacillus pentosus IG1	800	cytoplasm [GO:0005737]; exoribonuclease II activity [GO:0008859]; RNA binding [GO:0003723]	exoribonuclease II activity [GO:0008859]	exoribonuclease II activity [GO:0008859]; RNA binding [GO:0003723]	cytoplasm [GO:0005737]	PF08206;PF00575;
Q03SL0	Q03SL0_LACBA	unreviewed	Ribonuclease R (RNase R) (EC 3.1.13.1)	rnr LVIS_0669	Lactobacillus brevis (strain ATCC 367 / JCM 1170)	797	cytoplasm [GO:0005737]; exoribonuclease II activity [GO:0008859]; RNA binding [GO:0003723]	exoribonuclease II activity [GO:0008859]	exoribonuclease II activity [GO:0008859]; RNA binding [GO:0003723]	cytoplasm [GO:0005737]	PF08206;PF00575;
A9KNP8	A9KNP8_CLOPH	unreviewed	Uncharacterized protein	Cphy_1271	Clostridium phytofermentans (strain ATCC 700394 / DSM 18823 / ISDg) (Lachnoclostridium phytofermentans)	301					PF08006;
F5LBX3	F5LBX3_9BACL	unreviewed	Coat F domain protein	HMPREF9413_1160	Paenibacillus sp. HGF7	182					PF07875;
F2JRQ7	F2JRQ7_CELLD	unreviewed	YD repeat protein	Clole_3400	Cellulosilyticum lentocellum (strain ATCC 49066 / DSM 5427 / NCIMB 11756 / RHM5) (Clostridium lentocellum)	300					PF07833;PF05593;
A7K1D4	A7K1D4_VIBSE	unreviewed	TPR domain protein in aerotolerance operon (TPR repeat containing protein)	VEA_001268 VEx25_A1167	Vibrio sp. (strain Ex25)	599					PF07719;PF07720;
D0WUN2	D0WUN2_VIBAL	unreviewed	Uncharacterized protein	VMC_08820	Vibrio alginolyticus 40B	589					PF07719;PF07720;
Q1VFH7	Q1VFH7_VIBAL	unreviewed	Uncharacterized protein	V12G01_05591	Vibrio alginolyticus 12G01	611					PF07719;PF07720;
A0KV70	A0KV70_SHESA	unreviewed	Tetratricopeptide TPR_2 repeat protein	Shewana3_1455	Shewanella sp. (strain ANA-3)	690					PF07719;
A6AX38	A6AX38_VIBPH	unreviewed	TPR repeat containing protein	A79_0478	Vibrio parahaemolyticus AQ3810	514					PF07719;
C9Q9V5	C9Q9V5_9VIBR	unreviewed	TPR domain protein in aerotolerance operon	VCJ_002936	Vibrio sp. RC341	628					PF07719;
E1CSP4	E1CSP4_VIBPH	unreviewed	Tetratricopeptide repeat protein	VIPARP466_A1451	Vibrio parahaemolyticus Peru-466	631					PF07719;
E1D7Y3	E1D7Y3_VIBPH	unreviewed	Tetratricopeptide repeat protein	VIPARAQ4037_A1311	Vibrio parahaemolyticus AQ4037	665					PF07719;
E1DTL5	E1DTL5_VIBPH	unreviewed	Tetratricopeptide repeat protein	VIPARAN5034_A0990	Vibrio parahaemolyticus AN-5034	621					PF07719;
E1EDB4	E1EDB4_VIBPH	unreviewed	Tetratricopeptide repeat protein	VIPARK5030_A1330	Vibrio parahaemolyticus K5030	613					PF07719;
F2JWN8	F2JWN8_MARM1	unreviewed	Tetratricopeptide TPR_2 repeat-containing protein	Marme_2570	Marinomonas mediterranea (strain ATCC 700492 / JCM 21426 / NBRC 103028 / MMB-1)	577					PF07719;
F3S0B5	F3S0B5_VIBPH	unreviewed	Uncharacterized protein	VP10329_10206	Vibrio parahaemolyticus 10329	617					PF07719;
H2IMF1	H2IMF1_9VIBR	unreviewed	Uncharacterized protein	VEJY3_23311	Vibrio sp. EJY3	590					PF07719;
Q0HKD7	Q0HKD7_SHESM	unreviewed	Tetratricopeptide TPR_2 repeat protein	Shewmr4_1402	Shewanella sp. (strain MR-4)	681					PF07719;
Q0HWN9	Q0HWN9_SHESR	unreviewed	Tetratricopeptide TPR_2 repeat protein	Shewmr7_1467	Shewanella sp. (strain MR-7)	687					PF07719;
Q87G62	Q87G62_VIBPA	unreviewed	Uncharacterized protein	VPA1455	Vibrio parahaemolyticus serotype O3:K6 (strain RIMD 2210633)	618					PF07719;
Q8EV87	Q8EV87_MYCPE	unreviewed	P35 lipoprotein homolog	MYPE6790	Mycoplasma penetrans (strain HF-2)	439	membrane [GO:0016020]			membrane [GO:0016020]	PF07668;
D4RY55	D4RY55_9FIRM	unreviewed	Uncharacterized protein	BUTYVIB_00759	Butyrivibrio crossotus DSM 2876	158					PF07666;
G9PI45	G9PI45_9ACTO	unreviewed	Uncharacterized protein	HMPREF0975_00066	Actinomyces sp. oral taxon 849 str. F0330	815					PF07602;PF05048;
E7N6P4	E7N6P4_9ACTO	unreviewed	LPXTG-motif cell wall anchor domain protein	HMPREF9057_00447	Actinomyces sp. oral taxon 171 str. F0337	834					PF07602;
G1WT79	G1WT79_9FIRM	unreviewed	Uncharacterized protein	HMPREF9457_02330	Dorea formicigenerans 4_6_53AFAA	2335					PF07554;PF05031;
C0BEY5	C0BEY5_9FIRM	unreviewed	LPXTG-motif cell wall anchor domain protein	COPCOM_03747	Coprococcus comes ATCC 27758	1357	carbohydrate metabolic process [GO:0005975]; cell adhesion [GO:0007155]; hydrolase activity, hydrolyzing O-glycosyl compounds [GO:0004553]	carbohydrate metabolic process [GO:0005975]; cell adhesion [GO:0007155]; hydrolase activity, hydrolyzing O-glycosyl compounds [GO:0004553]	hydrolase activity, hydrolyzing O-glycosyl compounds [GO:0004553]		PF07532;PF00754;PF02836;
C2U768	C2U768_BACCE	unreviewed	S-layer domain protein	bcere0017_56830	Bacillus cereus Rock1-3	1064	cell wall [GO:0005618]			cell wall [GO:0005618]	PF07523;PF00746;
C2VKH1	C2VKH1_BACCE	unreviewed	Bacillolysin / Insecticidal delta-endotoxin protein	bcere0020_52120	Bacillus cereus Rock3-29	812	cell wall [GO:0005618]			cell wall [GO:0005618]	PF07523;PF00746;
B3ZNI0	B3ZNI0_BACCE	unreviewed	Cell surface protein	BC03BB108_4482	Bacillus cereus 03BB108	967					PF07142;PF05031;
C2TMW8	C2TMW8_BACCE	unreviewed	Cell surface protein	bcere0016_43970	Bacillus cereus 95/8201	951					PF07142;PF05031;
E4Q0W6	E4Q0W6_MYCBG	unreviewed	Variable surface lipoprotein, VspA	vspA MBOVPG45_0812	Mycoplasma bovis (strain ATCC 25523 / PG45)	365					PF07142;
P71492	P71492_MYCBV	unreviewed	VspA (VspA protein)	vspA	Mycoplasma bovis	349					PF07142;
Q93DB2	Q93DB2_MYCBV	unreviewed	VspC	vspC	Mycoplasma bovis	373					PF07142;
Q93DB3	Q93DB3_MYCBV	unreviewed	VspA	vspA	Mycoplasma bovis	357					PF07142;
A3NGE2	A3NGE2_BURP6	unreviewed	Uncharacterized protein	BURPS668_A0407	Burkholderia pseudomallei (strain 668)	406					PF07007;
C4I6C1	C4I6C1_BURPE	unreviewed	Uncharacterized protein	GBP346_B2987	Burkholderia pseudomallei MSHR346	421					PF07007;
Q7P5T7	Q7P5T7_FUSNV	unreviewed	Replication initiator protein	FNV0871	Fusobacterium nucleatum subsp. vincentii ATCC 49256	271					PF06970;
B7CU66	B7CU66_BURPE	unreviewed	MFS transporter	BUC_2494	Burkholderia pseudomallei 576	535					PF06779;
D3FUB4	D3FUB4_BACPE	unreviewed	Uncharacterized protein	BpOF4_01240	Bacillus pseudofirmus (strain OF4)	159					PF06693;
F5LP61	F5LP61_9BACL	unreviewed	Uncharacterized protein	HMPREF9413_3536	Paenibacillus sp. HGF7	1827	carbohydrate binding [GO:0030246]; carbohydrate catabolic process [GO:0016052]; glycerol metabolic process [GO:0006071]; glycerophosphodiester phosphodiesterase activity [GO:0008889]; hydrolase activity, hydrolyzing O-glycosyl compounds [GO:0004553]; lipid metabolic process [GO:0006629]	carbohydrate catabolic process [GO:0016052]; glycerol metabolic process [GO:0006071]; glycerophosphodiester phosphodiesterase activity [GO:0008889]; hydrolase activity, hydrolyzing O-glycosyl compounds [GO:0004553]; lipid metabolic process [GO:0006629]	carbohydrate binding [GO:0030246]; glycerophosphodiester phosphodiesterase activity [GO:0008889]; hydrolase activity, hydrolyzing O-glycosyl compounds [GO:0004553]		PF06439;PF06452;PF03009;PF00395;
F3A8V1	F3A8V1_9BACL	unreviewed	YSIRK family Gram-positive signal peptide	HMPREF0433_01253	Gemella sanguinis M325	1330	cell wall [GO:0005618]; extracellular region [GO:0005576]; membrane [GO:0016020]; serine-type endopeptidase activity [GO:0004252]	serine-type endopeptidase activity [GO:0004252]	serine-type endopeptidase activity [GO:0004252]	cell wall [GO:0005618]; extracellular region [GO:0005576]; membrane [GO:0016020]	PF06280;PF02225;PF00082;PF04650;
E0QHX6	E0QHX6_9FIRM	unreviewed	Putative flagellar protein FliS	HMPREF0379_0659	[Eubacterium] yurii subsp. margaretiae ATCC 43715	944	motile cilium [GO:0031514]			motile cilium [GO:0031514]	PF06271;
F5LGM4	F5LGM4_9BACL	unreviewed	Uncharacterized protein	HMPREF9413_0236	Paenibacillus sp. HGF7	290					PF06265;
B0AB22	B0AB22_9FIRM	unreviewed	Uncharacterized protein	CLOBAR_01572	Intestinibacter bartlettii DSM 16795	294					PF06207;
E8KQQ5	E8KQQ5_STRSA	unreviewed	Uncharacterized protein	HMPREF9398_1698	Streptococcus sanguinis VMC66	378	integral component of membrane [GO:0016021]			integral component of membrane [GO:0016021]	PF05656;
F0FEN1	F0FEN1_STRSA	unreviewed	Uncharacterized protein	HMPREF9388_1117	Streptococcus sanguinis SK353	361	integral component of membrane [GO:0016021]			integral component of membrane [GO:0016021]	PF05656;
F0I080	F0I080_STRSA	unreviewed	Uncharacterized protein	HMPREF9381_0570	Streptococcus sanguinis SK72	377	integral component of membrane [GO:0016021]			integral component of membrane [GO:0016021]	PF05656;
F2C744	F2C744_STRSA	unreviewed	Uncharacterized protein	HMPREF9386_1095	Streptococcus sanguinis SK330	381	integral component of membrane [GO:0016021]			integral component of membrane [GO:0016021]	PF05656;
F3A923	F3A923_9BACL	unreviewed	Uncharacterized protein	HMPREF0433_01298	Gemella sanguinis M325	447	integral component of membrane [GO:0016021]			integral component of membrane [GO:0016021]	PF05656;
F3SIW9	F3SIW9_STRSA	unreviewed	Uncharacterized protein	HMPREF9397_1091	Streptococcus sanguinis SK1087	368	integral component of membrane [GO:0016021]			integral component of membrane [GO:0016021]	PF05656;
F3UBX7	F3UBX7_STRSA	unreviewed	Uncharacterized protein	HMPREF9393_1130	Streptococcus sanguinis SK1056	368	integral component of membrane [GO:0016021]			integral component of membrane [GO:0016021]	PF05656;
F3UIT5	F3UIT5_STRSA	unreviewed	Uncharacterized protein	HMPREF9396_1161	Streptococcus sanguinis SK1059	378	integral component of membrane [GO:0016021]			integral component of membrane [GO:0016021]	PF05656;
F3UQW8	F3UQW8_STRSA	unreviewed	Uncharacterized protein	HMPREF9389_1256	Streptococcus sanguinis SK355	378	integral component of membrane [GO:0016021]			integral component of membrane [GO:0016021]	PF05656;
F3UW85	F3UW85_STRSA	unreviewed	Uncharacterized protein	HMPREF9380_0773	Streptococcus sanguinis SK49	379	integral component of membrane [GO:0016021]			integral component of membrane [GO:0016021]	PF05656;
F9E1P6	F9E1P6_STRSA	unreviewed	Uncharacterized protein	HMPREF8573_1151	Streptococcus sanguinis ATCC 29667	378	integral component of membrane [GO:0016021]			integral component of membrane [GO:0016021]	PF05656;
F9EAM2	F9EAM2_STRSA	unreviewed	Uncharacterized protein	HMPREF9387_1704	Streptococcus sanguinis SK340	378	integral component of membrane [GO:0016021]			integral component of membrane [GO:0016021]	PF05656;
G5I1C1	G5I1C1_9FIRM	unreviewed	Uncharacterized protein	HMPREF9467_02585	[Clostridium] clostridioforme 2_1_49FAA	1017	DNA integration [GO:0015074]; nucleic acid binding [GO:0003676]; self proteolysis [GO:0097264]	DNA integration [GO:0015074]; self proteolysis [GO:0097264]	nucleic acid binding [GO:0003676]		PF05593;PF00665;
E9SIM9	E9SIM9_CLOSY	unreviewed	RHS repeat-associated core domain protein	HMPREF9475_00173	[Clostridium] symbiosum WAL-14673	2323	self proteolysis [GO:0097264]	self proteolysis [GO:0097264]			PF05593;
G5FF32	G5FF32_9CLOT	unreviewed	Uncharacterized protein	HMPREF1020_03078	Clostridium sp. 7_3_54FAA	3474	self proteolysis [GO:0097264]	self proteolysis [GO:0097264]			PF05593;
F0MUS2	F0MUS2_NEIMP	unreviewed	Neisseria PilC family protein	NMBM01240355_1781	Neisseria meningitidis serogroup B (strain M01-240355)	1075					PF05567;
G9XBK4	G9XBK4_9FIRM	unreviewed	Uncharacterized protein	HMPREF9628_01371	Peptostreptococcaceae bacterium CM5	678					PF05257;PF14200;PF00395;
A5IV80	A5IV80_STAA9	unreviewed	CHAP domain containing protein	SaurJH9_2323	Staphylococcus aureus (strain JH9)	267					PF05257;
A5IVZ2	A5IVZ2_STAA9	unreviewed	CHAP domain containing protein	SaurJH9_2588	Staphylococcus aureus (strain JH9)	255					PF05257;
A6QJD9	A6QJD9_STAAE	unreviewed	Secretory antigen SsaA	NWMN_2199	Staphylococcus aureus (strain Newman)	267					PF05257;
A6U423	A6U423_STAA2	unreviewed	CHAP domain containing protein	SaurJH1_2366	Staphylococcus aureus (strain JH1)	267					PF05257;
A6U4U7	A6U4U7_STAA2	unreviewed	CHAP domain containing protein	SaurJH1_2642	Staphylococcus aureus (strain JH1)	255					PF05257;
A7X5N7	A7X5N7_STAA1	unreviewed	Secretory antigen SsaA homolog	ssaA SAHV_2283	Staphylococcus aureus (strain Mu3 / ATCC 700698)	267					PF05257;
A7X6T5	A7X6T5_STAA1	unreviewed	Uncharacterized protein	SAHV_2550	Staphylococcus aureus (strain Mu3 / ATCC 700698)	255					PF05257;
A8Z396	A8Z396_STAAT	unreviewed	Secretory antigen SsaA	USA300HOU_2280	Staphylococcus aureus (strain USA300 / TCH1516)	267					PF05257;
A8Z3G7	A8Z3G7_STAAT	unreviewed	Secretory antigen	USA300HOU_2561	Staphylococcus aureus (strain USA300 / TCH1516)	255					PF05257;
B1S4X1	B1S4X1_9BIFI	unreviewed	CHAP domain protein	BIFDEN_00113	Bifidobacterium dentium ATCC 27678	477					PF05257;
B8YE28	B8YE28_STAAU	unreviewed	Secretory antigen (Fragment)		Staphylococcus aureus	244					PF05257;
B9CUM1	B9CUM1_STACP	unreviewed	Secretory antigen SsaA (EC 3.5.1.28)	ssaA STACA0001_1803	Staphylococcus capitis SK14	254	N-acetylmuramoyl-L-alanine amidase activity [GO:0008745]	N-acetylmuramoyl-L-alanine amidase activity [GO:0008745]	N-acetylmuramoyl-L-alanine amidase activity [GO:0008745]		PF05257;
B9DLW2	B9DLW2_STACT	unreviewed	SceB	sceB Sca_1790 SCA_1790	Staphylococcus carnosus (strain TM300)	263					PF05257;
C2LWZ3	C2LWZ3_STAHO	unreviewed	CHAP domain protein	STAHO0001_1257	Staphylococcus hominis SK119	316					PF05257;
C2LWZ6	C2LWZ6_STAHO	unreviewed	Secretory antigen SsaA	ssaA STAHO0001_1260	Staphylococcus hominis SK119	258					PF05257;
C2LZ52	C2LZ52_STAHO	unreviewed	Secretory antigen SsaA (EC 3.5.1.28)	ssaA STAHO0001_0328	Staphylococcus hominis SK119	261	N-acetylmuramoyl-L-alanine amidase activity [GO:0008745]	N-acetylmuramoyl-L-alanine amidase activity [GO:0008745]	N-acetylmuramoyl-L-alanine amidase activity [GO:0008745]		PF05257;
C4WCY3	C4WCY3_STAWA	unreviewed	CHAP domain protein	STAWA0001_0147	Staphylococcus warneri L37603	249					PF05257;
C5N0B7	C5N0B7_STAA3	unreviewed	CHAP domain protein	HMPREF0776_0626	Staphylococcus aureus subsp. aureus USA300_TCH959	255					PF05257;
C5Q2T8	C5Q2T8_STAAU	unreviewed	CHAP domain protein	HMPREF0774_1768	Staphylococcus aureus subsp. aureus TCH130	269					PF05257;
C5Q643	C5Q643_STAEP	unreviewed	Secretory antigen SsaA	ssaA HMPREF0789_0067	Staphylococcus epidermidis BCM-HMP0060	257					PF05257;
C5QMD2	C5QMD2_9STAP	unreviewed	Secretory antigen SsaA	ssaA HMPREF0793_0388	Staphylococcus caprae M23864:W1	249					PF05257;
C5QNC3	C5QNC3_9STAP	unreviewed	Secretory antigen SsaA	ssaA HMPREF0793_0729	Staphylococcus caprae M23864:W1	258					PF05257;
C5R0U5	C5R0U5_STAEP	unreviewed	Secretory antigen SsaA	ssaA HMPREF0791_2538	Staphylococcus epidermidis W23144	257					PF05257;
C7ZRZ7	C7ZRZ7_STAAU	unreviewed	Staphylococcal secretory protein ssaA2	SAAG_00125	Staphylococcus aureus subsp. aureus 55/2053	269					PF05257;
C7ZSQ9	C7ZSQ9_STAAU	unreviewed	Staphylococcal secretory antigen ssaA1	SAAG_00387	Staphylococcus aureus subsp. aureus 55/2053	255					PF05257;
C7ZZN0	C7ZZN0_STAAU	unreviewed	Staphylococcal secretory antigen ssaA2	SABG_00128	Staphylococcus aureus subsp. aureus 65-1322	269					PF05257;
C8A0E5	C8A0E5_STAAU	unreviewed	Staphylococcal secretory antigen ssaA1	SABG_00393	Staphylococcus aureus subsp. aureus 65-1322	255					PF05257;
C8A6S6	C8A6S6_STAAU	unreviewed	Staphylococcal secretory antigen ssaA1	SACG_00385	Staphylococcus aureus subsp. aureus 68-397	255					PF05257;
C8A8N2	C8A8N2_STAAU	unreviewed	Secretory antigen SsaA	SACG_00124	Staphylococcus aureus subsp. aureus 68-397	269					PF05257;
C8AEJ6	C8AEJ6_STAAU	unreviewed	Staphyloxanthin biosynthesis protein	SADG_00125	Staphylococcus aureus subsp. aureus E1410	269					PF05257;
C8AFA8	C8AFA8_STAAU	unreviewed	Staphylococcal secretory antigen ssaA1	SADG_00387	Staphylococcus aureus subsp. aureus E1410	255					PF05257;
C8AMW4	C8AMW4_STAAU	unreviewed	Staphylococcal secretory antigen ssaA2	SAEG_00125	Staphylococcus aureus subsp. aureus M876	269					PF05257;
C8ANM7	C8ANM7_STAAU	unreviewed	Staphylococcal secretory antigen ssaA1	SAEG_00388	Staphylococcus aureus subsp. aureus M876	255					PF05257;
C8KMB4	C8KMB4_STAAU	unreviewed	Uncharacterized protein	ssaA SA930_0934	Staphylococcus aureus 930918-3	267					PF05257;
C8KR86	C8KR86_STAAU	unreviewed	Uncharacterized protein	ssaA SAD30_0097	Staphylococcus aureus D30	267					PF05257;
C8L1B7	C8L1B7_STAAU	unreviewed	Staphylococcal secretory antigen ssaA1	SAFG_01710	Staphylococcus aureus A5937	255					PF05257;
C8L620	C8L620_STAAU	unreviewed	Staphylococcal secretory antigen ssaA2	SAFG_00932	Staphylococcus aureus A5937	267					PF05257;
C8L8H0	C8L8H0_STAAU	unreviewed	Staphylococcal secretory antigen ssaA2	SAGG_01197	Staphylococcus aureus A5948	267					PF05257;
C8LAR8	C8LAR8_STAAU	unreviewed	Staphyloxanthin biosynthesis protein	SAGG_01368	Staphylococcus aureus A5948	255					PF05257;
C8LJE4	C8LJE4_STAAU	unreviewed	Staphyloxanthin biosynthesis protein	SAHG_01570	Staphylococcus aureus A6224	255					PF05257;
C8LMW4	C8LMW4_STAAU	unreviewed	Staphylococcal secretory antigen ssaA2	SAHG_00117	Staphylococcus aureus A6224	267					PF05257;
C8LPX1	C8LPX1_STAAU	unreviewed	Staphylococcal secretory antigen ssaA1	SAIG_01404	Staphylococcus aureus A6300	255					PF05257;
C8LT24	C8LT24_STAAU	unreviewed	Staphylococcal secretory antigen ssaA2	SAIG_00519	Staphylococcus aureus A6300	267					PF05257;
C8LXW3	C8LXW3_STAAU	unreviewed	Staphylococcal secretory antigen ssaA2	SAJG_01106	Staphylococcus aureus A8115	267					PF05257;
C8LYQ6	C8LYQ6_STAAU	unreviewed	Secretory antigen SsaA	SAJG_01535	Staphylococcus aureus A8115	255					PF05257;
C8M3Y1	C8M3Y1_STAAU	unreviewed	Staphylococcal secretory antigen ssaA1	SAKG_01842	Staphylococcus aureus A9299	255					PF05257;
C8MAI5	C8MAI5_STAAU	unreviewed	Staphylococcal secretory antigen ssaA2	SAKG_00194	Staphylococcus aureus A9299	267					PF05257;
C8MBL1	C8MBL1_STAAU	unreviewed	Staphyloxanthin biosynthesis protein	SALG_01724	Staphylococcus aureus A9635	269					PF05257;
C8MHN3	C8MHN3_STAAU	unreviewed	Staphylococcal secretory antigen ssaA1	SALG_00036	Staphylococcus aureus A9635	251					PF05257;
C8MJ81	C8MJ81_STAAU	unreviewed	Staphylococcal secretory antigen ssaA1	SAMG_01699	Staphylococcus aureus A9719	255					PF05257;
C8MQT0	C8MQT0_STAAU	unreviewed	Staphylococcal secretory antigen ssaA2	SAMG_00241	Staphylococcus aureus A9719	267					PF05257;
C8MSC8	C8MSC8_STAAU	unreviewed	Staphylococcal secretory antigen SsaA1	SANG_01422	Staphylococcus aureus A9763	255					PF05257;
C8MU19	C8MU19_STAAU	unreviewed	Staphylococcal secretory antigen SsaA2	SANG_00952	Staphylococcus aureus A9763	267					PF05257;
C8N218	C8N218_STAAU	unreviewed	Staphylococcal secretory antigen SsaA1	SAOG_01560	Staphylococcus aureus A9781	255					PF05257;
C8N387	C8N387_STAAU	unreviewed	Staphylococcal secretory antigen SsaA2	SAOG_00437	Staphylococcus aureus A9781	267					PF05257;
D0K883	D0K883_STAAD	unreviewed	Staphyloxanthin biosynthesis protein	SAAV_2361	Staphylococcus aureus (strain ED98)	267					PF05257;
D0K9Q7	D0K9Q7_STAAD	unreviewed	Staphyloxanthin biosynthesis protein	SAAV_2632	Staphylococcus aureus (strain ED98)	255					PF05257;
D1GRZ9	D1GRZ9_STAA0	unreviewed	Putative exported protein	SATW20_24300	Staphylococcus aureus (strain TW20 / 0582)	267					PF05257;
D1GTE8	D1GTE8_STAA0	unreviewed	Secretory antigen	ssaA SATW20_26880	Staphylococcus aureus (strain TW20 / 0582)	255					PF05257;
D1Q9C4	D1Q9C4_STAAU	unreviewed	Secretory antigen ssaA2	SAPG_01175	Staphylococcus aureus A9765	267					PF05257;
D1Q9V3	D1Q9V3_STAAU	unreviewed	Secretory antigen ssaA	SAPG_01354	Staphylococcus aureus A9765	255					PF05257;
D1QFP5	D1QFP5_STAAU	unreviewed	Secretory antigen ssaA2	SAQG_00519	Staphylococcus aureus A10102	267					PF05257;
D1QG92	D1QG92_STAAU	unreviewed	Secretory antigen ssaA	SAQG_00716	Staphylococcus aureus A10102	255					PF05257;
D1QZG3	D1QZG3_STAAU	unreviewed	Secretory antigen ssaA2	SGAG_01090	Staphylococcus aureus A8117	267					PF05257;
D1R2P7	D1R2P7_STAAU	unreviewed	Secretory antigen ssaA	SGAG_02163	Staphylococcus aureus A8117	255					PF05257;
D1WK28	D1WK28_STAEP	unreviewed	Secretory antigen SsaA	ssaA HMPREF0797_0759 HMPREF0797_1011	Staphylococcus epidermidis SK135	257					PF05257;
D2F2S1	D2F2S1_STAAU	unreviewed	Secretory antigen ssaA1	SARG_00037	Staphylococcus aureus subsp. aureus C101	255					PF05257;
D2F9K5	D2F9K5_STAAU	unreviewed	Secretory antigen ssaA2	SARG_01107	Staphylococcus aureus subsp. aureus C101	269					PF05257;
D2FFZ6	D2FFZ6_STAAU	unreviewed	Secretory antigen ssaA2	SASG_01056	Staphylococcus aureus subsp. aureus C427	269					PF05257;
D2FGR3	D2FGR3_STAAU	unreviewed	Secretory antigen ssaA1	SASG_01323	Staphylococcus aureus subsp. aureus C427	255					PF05257;
D2FPE1	D2FPE1_STAAU	unreviewed	Secretory antigen ssaA2	SATG_02217	Staphylococcus aureus subsp. aureus D139	269					PF05257;
D2FQD0	D2FQD0_STAAU	unreviewed	Secretory antigen ssaA1	SATG_00821	Staphylococcus aureus subsp. aureus D139	255					PF05257;
D2FR61	D2FR61_STAAU	unreviewed	Staphyloxanthin biosynthesis protein	SAWG_00038	Staphylococcus aureus subsp. aureus M899	255					PF05257;
D2FXY9	D2FXY9_STAAU	unreviewed	Staphyloxanthin biosynthesis protein	SAWG_01995	Staphylococcus aureus subsp. aureus M899	269					PF05257;
D2G3N1	D2G3N1_STAAU	unreviewed	Staphyloxanthin biosynthesis protein	SAXG_00118	Staphylococcus aureus subsp. aureus WBG10049	269					PF05257;
D2G4E7	D2G4E7_STAAU	unreviewed	Secretory antigen ssaA1	SAXG_00384	Staphylococcus aureus subsp. aureus WBG10049	255					PF05257;
D2GC51	D2GC51_STAAU	unreviewed	Staphyloxanthin biosynthesis protein	SAYG_00953	Staphylococcus aureus subsp. aureus WW2703/97	269					PF05257;
D2GJR6	D2GJR6_STAAU	unreviewed	Secretory antigen ssaA2	SDAG_00127	Staphylococcus aureus subsp. aureus Btn1260	269					PF05257;
D2GKH6	D2GKH6_STAAU	unreviewed	Secretory antigen ssaA1	SDAG_00387	Staphylococcus aureus subsp. aureus Btn1260	255					PF05257;
D2GLC7	D2GLC7_STAAU	unreviewed	Staphyloxanthin biosynthesis protein	SFAG_00131	Staphylococcus aureus subsp. aureus C160	269					PF05257;
D2GM50	D2GM50_STAAU	unreviewed	Staphyloxanthin biosynthesis protein	SFAG_00404	Staphylococcus aureus subsp. aureus C160	255					PF05257;
D2J6X3	D2J6X3_9STAP	unreviewed	Uncharacterized protein	SAP020A_029	Staphylococcus sp. CDC3	679					PF05257;
D2N9N2	D2N9N2_STAA5	unreviewed	Staphylococcal secretory antigen ssaA2	SAPIG2350	Staphylococcus aureus (strain MRSA ST398 / isolate S0385)	269					PF05257;
D2NAE9	D2NAE9_STAA5	unreviewed	Staphylococcal secretory antigen ssaA1	SAPIG2617	Staphylococcus aureus (strain MRSA ST398 / isolate S0385)	255					PF05257;
D2Q922	D2Q922_BIFDB	unreviewed	CHAP domain containing protein (EC 3.5.1.28)	BDP_0643	Bifidobacterium dentium (strain ATCC 27534 / DSM 20436 / JCM 1195 / Bd1)	481	N-acetylmuramoyl-L-alanine amidase activity [GO:0008745]	N-acetylmuramoyl-L-alanine amidase activity [GO:0008745]	N-acetylmuramoyl-L-alanine amidase activity [GO:0008745]		PF05257;
D2UHC7	D2UHC7_STAAU	unreviewed	Secretory antigen ssaA2	SAUG_01398	Staphylococcus aureus subsp. aureus H19	269					PF05257;
D2UI33	D2UI33_STAAU	unreviewed	Secretory antigen ssaA1	SAUG_01654	Staphylococcus aureus subsp. aureus H19	255					PF05257;
D2UUM4	D2UUM4_STAAU	unreviewed	Staphyloxanthin biosynthesis protein	SHAG_00080	Staphylococcus aureus subsp. aureus A017934/97	269					PF05257;
D2UVD2	D2UVD2_STAAU	unreviewed	Staphyloxanthin biosynthesis protein	SHAG_00349	Staphylococcus aureus subsp. aureus A017934/97	255					PF05257;
D3ERS0	D3ERS0_STAA4	unreviewed	Secretory antigen SsaA	ssaA SA2981_2237	Staphylococcus aureus (strain 04-02981)	267					PF05257;
D3ETB4	D3ETB4_STAA4	unreviewed	Secretory antigen SsaA	ssaA SA2981_2503	Staphylococcus aureus (strain 04-02981)	255					PF05257;
D4U508	D4U508_STAAU	unreviewed	Staphylococcal secretory antigen ssaA2	SKAG_00904	Staphylococcus aureus A9754	267					PF05257;
D4U7G5	D4U7G5_STAAU	unreviewed	Staphylococcal secretory antigen ssaA	SKAG_01758	Staphylococcus aureus A9754	255					PF05257;
D4UB06	D4UB06_STAAU	unreviewed	Staphylococcal secretory antigen ssaA2	SMAG_00124	Staphylococcus aureus A8819	267					PF05257;
D4UBT7	D4UBT7_STAAU	unreviewed	Staphylococcal secretory antigen ssaA	SMAG_00410	Staphylococcus aureus A8819	255					PF05257;
D6H239	D6H239_STAAU	unreviewed	Staphyloxanthin biosynthesis protein	SAVG_00401	Staphylococcus aureus subsp. aureus M1015	255					PF05257;
D6H423	D6H423_STAAU	unreviewed	Staphyloxanthin biosynthesis protein	SAVG_00129	Staphylococcus aureus subsp. aureus M1015	269					PF05257;
D6HBY8	D6HBY8_STAAU	unreviewed	Secretory antigen ssaA2	SCAG_00123	Staphylococcus aureus subsp. aureus 58-424	269					PF05257;
D6HCQ5	D6HCQ5_STAAU	unreviewed	Secretory antigen ssaA1	SCAG_00390	Staphylococcus aureus subsp. aureus 58-424	255					PF05257;
D6J2U1	D6J2U1_STAAU	unreviewed	Secretory antigen ssaA2	SAZG_02159	Staphylococcus aureus subsp. aureus M809	269					PF05257;
D6J4K7	D6J4K7_STAAU	unreviewed	Secretory antigen ssaA1	SAZG_00037	Staphylococcus aureus subsp. aureus M809	255					PF05257;
D6M0F3	D6M0F3_STAAU	unreviewed	Staphylococcal secretory antigen ssaA2	SIAG_02119	Staphylococcus aureus subsp. aureus EMRSA16	269					PF05257;
D6M166	D6M166_STAAU	unreviewed	Staphylococcal secretory antigen ssaA1	SIAG_01352	Staphylococcus aureus subsp. aureus EMRSA16	255					PF05257;
D6SC05	D6SC05_STAAU	unreviewed	CHAP domain protein	HMPREF0769_10582	Staphylococcus aureus subsp. aureus MN8	255					PF05257;
D6SCT1	D6SCT1_STAAU	unreviewed	CHAP domain protein	HMPREF0769_10858	Staphylococcus aureus subsp. aureus MN8	269					PF05257;
D6T383	D6T383_STAAU	unreviewed	Staphylococcal secretory antigen ssaA	SLAG_00409	Staphylococcus aureus A8796	255					PF05257;
D6T3X8	D6T3X8_STAAU	unreviewed	Staphylococcal secretory antigen ssaA2	SLAG_00124	Staphylococcus aureus A8796	267					PF05257;
D6UF95	D6UF95_STAAU	unreviewed	CHAP domain protein	HMPREF0782_2186	Staphylococcus aureus subsp. aureus ATCC 51811	255					PF05257;
D6UG25	D6UG25_STAAU	unreviewed	CHAP domain protein	HMPREF0782_2466	Staphylococcus aureus subsp. aureus ATCC 51811	272					PF05257;
D8HE42	D8HE42_STAAF	unreviewed	Probable secretory antigen	SAOV_2339	Staphylococcus aureus subsp. aureus (strain ED133)	267					PF05257;
D8HFN4	D8HFN4_STAAF	unreviewed	Probable secretory antigen	SAOV_2611c	Staphylococcus aureus subsp. aureus (strain ED133)	255					PF05257;
D9RCG1	D9RCG1_STAAJ	unreviewed	Staphylococcal secretory antigen, Ssa2	ssa2 SAA6159_02203	Staphylococcus aureus (strain JKD6159)	269					PF05257;
D9RDZ1	D9RDZ1_STAAJ	unreviewed	Secretory antigen	SAA6159_02462	Staphylococcus aureus (strain JKD6159)	259					PF05257;
D9RJJ2	D9RJJ2_STAAK	unreviewed	Secretory antigen	SAA6008_02605	Staphylococcus aureus (strain JKD6008)	255					PF05257;
D9RQ74	D9RQ74_STAAK	unreviewed	Secretory antigen SsaA_1	ssaA_1 SAA6008_02335	Staphylococcus aureus (strain JKD6008)	267					PF05257;
E0A8T2	E0A8T2_STAAU	unreviewed	ScaC (ScaD) (Fragment)	scaD	Staphylococcus aureus	240					PF05257;
E0P4A0	E0P4A0_STAAU	unreviewed	CHAP domain protein	ssaA HMPREF0783_0509	Staphylococcus aureus subsp. aureus ATCC BAA-39	267					PF05257;
E0P532	E0P532_STAAU	unreviewed	CHAP domain protein	ssaA3 HMPREF0783_0791	Staphylococcus aureus subsp. aureus ATCC BAA-39	255					PF05257;
E0Q869	E0Q869_9BIFI	unreviewed	CHAP domain protein	HMPREF0168_1327	Bifidobacterium dentium ATCC 27679	477					PF05257;
E1E2G8	E1E2G8_STAAU	unreviewed	CHAP domain protein	HMPREF0773_10280	Staphylococcus aureus subsp. aureus TCH70	255					PF05257;
E1E304	E1E304_STAAU	unreviewed	CHAP domain protein	HMPREF0773_10559	Staphylococcus aureus subsp. aureus TCH70	269					PF05257;
E1NCY9	E1NCY9_9BIFI	unreviewed	CHAP domain protein	HMPREF9003_0725	Bifidobacterium dentium JCVIHMP022	477					PF05257;
E5CJ86	E5CJ86_STAHO	unreviewed	Secretory antigen SsaA	HMPREF0798_01167	Staphylococcus hominis subsp. hominis C80	261					PF05257;
E5CK33	E5CK33_STAHO	unreviewed	Staphyloxanthin biosynthesis protein	HMPREF0798_01464	Staphylococcus hominis subsp. hominis C80	258					PF05257;
E5CUD5	E5CUD5_STACP	unreviewed	Secretory antigen SsaA	HMPREF0786_01391	Staphylococcus capitis C87	254					PF05257;
E5QW48	E5QW48_STAAH	unreviewed	CHAP domain protein	HMPREF0772_10623	Staphylococcus aureus (strain TCH60)	255					PF05257;
E5QXU0	E5QXU0_STAAH	unreviewed	CHAP domain protein	HMPREF0772_10899	Staphylococcus aureus (strain TCH60)	269					PF05257;
E5RAB2	E5RAB2_STAAG	unreviewed	Staphylococcal secretory antigen ssaA	ECTR2_2159	Staphylococcus aureus (strain ECT-R 2)	267					PF05257;
E5RBZ0	E5RBZ0_STAAG	unreviewed	Staphylococcal secretory antigen ssaA	ECTR2_2419	Staphylococcus aureus (strain ECT-R 2)	255					PF05257;
E5TC93	E5TC93_STAAU	unreviewed	Probable secretory antigen	CGSSa00_03362	Staphylococcus aureus subsp. aureus CGS00	255					PF05257;
E5TG01	E5TG01_STAAU	unreviewed	Putative uncharacterized protein	CGSSa00_13948	Staphylococcus aureus subsp. aureus CGS00	269					PF05257;
E5TJI8	E5TJI8_STAAU	unreviewed	Secretory antigen SsaA	CGSSa01_04692	Staphylococcus aureus subsp. aureus CGS01	267					PF05257;
E5TMR5	E5TMR5_STAAU	unreviewed	Secretory antigen	CGSSa01_07049	Staphylococcus aureus subsp. aureus CGS01	255					PF05257;
E5TSC5	E5TSC5_STAAU	unreviewed	Secretory antigen	CGSSa03_11775	Staphylococcus aureus subsp. aureus CGS03	255					PF05257;
E5TVL7	E5TVL7_STAAU	unreviewed	Secretory antigen SsaA	CGSSa03_08905	Staphylococcus aureus subsp. aureus CGS03	267					PF05257;
E6JNK5	E6JNK5_STAEP	unreviewed	Staphylococcal secretory antigen ssaA	GSEF_1274	Staphylococcus epidermidis FRI909	254					PF05257;
E6JPJ0	E6JPJ0_STAEP	unreviewed	Staphylococcal secretory antigen ssaA	GSEF_1612	Staphylococcus epidermidis FRI909	257					PF05257;
E7MCP9	E7MCP9_STAAU	unreviewed	CHAP domain protein	HMPREF9529_00067	Staphylococcus aureus subsp. aureus MRSA177	255					PF05257;
E7MYZ5	E7MYZ5_STAAU	unreviewed	CHAP domain protein	HMPREF9528_02733	Staphylococcus aureus subsp. aureus MRSA131	255					PF05257;
E9M2L6	E9M2L6_STAAU	unreviewed	ScaC (Fragment)		Staphylococcus aureus subsp. aureus	243					PF05257;
F0D360	F0D360_STAAU	unreviewed	Secretory antigen	ssaA SAO11_0638	Staphylococcus aureus O11	255					PF05257;
F0D4W1	F0D4W1_STAAU	unreviewed	Secretory antigen	SAO11_1157	Staphylococcus aureus O11	267					PF05257;
F0DAE1	F0DAE1_STAAU	unreviewed	Secretory antigen	SAO46_0403	Staphylococcus aureus O46	270					PF05257;
F0DAQ1	F0DAQ1_STAAU	unreviewed	Secretory antigen	ssaA SAO46_0514	Staphylococcus aureus O46	255					PF05257;
F2HNW2	F2HNW2_LACLV	unreviewed	Uncharacterized protein	usp CVCAS_2272	Lactococcus lactis subsp. lactis (strain CV56)	450					PF05257;
F3SMH7	F3SMH7_STAWA	unreviewed	Secretory antigen SsaA	ssaA_1 SEVCU121_1160	Staphylococcus warneri VCU121	249					PF05257;
F3T037	F3T037_STAEP	unreviewed	Secretory antigen SsaA	ssaA_1 SEVCU144_0146	Staphylococcus epidermidis VCU144	257					PF05257;
F3T169	F3T169_STAAU	unreviewed	Secretory antigen SsaA	ssaA_3 SA21189_1320	Staphylococcus aureus subsp. aureus 21189	267					PF05257;
F3T464	F3T464_STAAU	unreviewed	Secretory antigen SsaA	ssaA_1 SA21189_0615	Staphylococcus aureus subsp. aureus 21189	255					PF05257;
F3TEY5	F3TEY5_STAAU	unreviewed	Secretory antigen SsaA	ssaA_1 SA21172_0844	Staphylococcus aureus subsp. aureus 21172	267					PF05257;
F3TFP7	F3TFP7_STAAU	unreviewed	Secretory antigen SsaA	ssaA_3 SA21172_1107	Staphylococcus aureus subsp. aureus 21172	255					PF05257;
F3TKK5	F3TKK5_STAAU	unreviewed	Secretory antigen SsaA	ssaA_1 SA21193_0873	Staphylococcus aureus subsp. aureus 21193	271					PF05257;
F3TLB8	F3TLB8_STAAU	unreviewed	Secretory antigen SsaA	ssaA_3 SA21193_1138	Staphylococcus aureus subsp. aureus 21193	255					PF05257;
F4FJY6	F4FJY6_STAAU	unreviewed	Staphylococcal secretory antigen ssaA2	SAT0131_02478	Staphylococcus aureus subsp. aureus T0131	267					PF05257;
F4FLY6	F4FLY6_STAAU	unreviewed	Staphylococcal secretory antigen ssaA1	SAT0131_02777	Staphylococcus aureus subsp. aureus T0131	255					PF05257;
F5W3H7	F5W3H7_STAAU	unreviewed	Secretory antigen SsaA	ssaA SA21305_1927	Staphylococcus aureus subsp. aureus 21305	255					PF05257;
F5W558	F5W558_STAAU	unreviewed	Secretory antigen SsaA	ssaA_1 SA21305_2323	Staphylococcus aureus subsp. aureus 21305	269					PF05257;
F5WEH9	F5WEH9_STAAU	unreviewed	Secretory antigen SsaA	ssaA SA21310_1169	Staphylococcus aureus subsp. aureus 21310	255					PF05257;
F5WHR9	F5WHR9_STAAU	unreviewed	Secretory antigen SsaA	ssaA_1 SA21310_1688	Staphylococcus aureus subsp. aureus 21310	269					PF05257;
F5WJW3	F5WJW3_STAAU	unreviewed	Secretory antigen SsaA	ssaA SA21318_0629	Staphylococcus aureus subsp. aureus 21318	255					PF05257;
F5WLH4	F5WLH4_STAAU	unreviewed	Secretory antigen SsaA	ssaA_1 SA21318_2735	Staphylococcus aureus subsp. aureus 21318	267					PF05257;
F9JPG3	F9JPG3_STAAU	unreviewed	Secretory antigen SsaA	ssaA_1 SA21195_2269	Staphylococcus aureus subsp. aureus 21195	269					PF05257;
F9JR23	F9JR23_STAAU	unreviewed	Secretory antigen SsaA	ssaA SA21195_1946	Staphylococcus aureus subsp. aureus 21195	255					PF05257;
F9JTK8	F9JTK8_STAAU	unreviewed	Secretory antigen SsaA	ssaA SA21200_1460	Staphylococcus aureus subsp. aureus 21200	245					PF05257;
F9JX01	F9JX01_STAAU	unreviewed	Secretory antigen SsaA	ssaA_1 SA21200_0744	Staphylococcus aureus subsp. aureus 21200	269					PF05257;
F9K1Q7	F9K1Q7_STAAU	unreviewed	Secretory antigen SsaA	ssaA_1 SA21201_1577	Staphylococcus aureus subsp. aureus 21201	267					PF05257;
F9K2M9	F9K2M9_STAAU	unreviewed	Secretory antigen SsaA	ssaA SA21201_0709	Staphylococcus aureus subsp. aureus 21201	255					PF05257;
F9K9S1	F9K9S1_STAAU	unreviewed	Secretory antigen SsaA	ssaA_2 SA21235_2187	Staphylococcus aureus subsp. aureus 21235	269					PF05257;
F9KB07	F9KB07_STAAU	unreviewed	Secretory antigen SsaA	ssaA_1 SA21235_0401	Staphylococcus aureus subsp. aureus 21235	255					PF05257;
F9KH25	F9KH25_STAAU	unreviewed	Secretory antigen SsaA	ssaA_1 SA21259_0454	Staphylococcus aureus subsp. aureus 21259	255					PF05257;
F9KJL1	F9KJL1_STAAU	unreviewed	Secretory antigen SsaA	ssaA_2 SA21259_2002	Staphylococcus aureus subsp. aureus 21259	272					PF05257;
F9KNX9	F9KNX9_STAAU	unreviewed	Secretory antigen SsaA	ssaA_3 SA21266_2077	Staphylococcus aureus subsp. aureus 21266	255					PF05257;
F9KQ18	F9KQ18_STAAU	unreviewed	Secretory antigen SsaA	ssaA_1 SA21266_0749	Staphylococcus aureus subsp. aureus 21266	269					PF05257;
F9L163	F9L163_STAAU	unreviewed	Secretory antigen SsaA	ssaA_1 SA21269_0644	Staphylococcus aureus subsp. aureus 21269	255					PF05257;
F9L5J0	F9L5J0_STACP	unreviewed	Secretory antigen SsaA	ssaA SEVCU116_1107	Staphylococcus capitis VCU116	254					PF05257;
F9LMD9	F9LMD9_STAEP	unreviewed	Secretory antigen SsaA (Fragment)	ssaA SEVCU105_0001	Staphylococcus epidermidis VCU105	247					PF05257;
G0LQ51	G0LQ51_STAAU	unreviewed	Secretory antigen	ssaA SARLGA251_23410	Staphylococcus aureus subsp. aureus LGA251	255					PF05257;
G0LW79	G0LW79_STAAU	unreviewed	Putative exported protein	SARLGA251_20820	Staphylococcus aureus subsp. aureus LGA251	269					PF05257;
G6FEM6	G6FEM6_LACLL	unreviewed	Uncharacterized protein	LLCRE1631_01969	Lactococcus lactis subsp. lactis CNCM I-1631	450					PF05257;
G7ZRG2	G7ZRG2_STAAU	unreviewed	Staphylococcal secretory antigen ssaA2	SAMSHR1132_21240	Staphylococcus aureus subsp. aureus MSHR1132	268					PF05257;
G7ZSU6	G7ZSU6_STAAU	unreviewed	Secretory antigen	SAMSHR1132_23820	Staphylococcus aureus subsp. aureus MSHR1132	264					PF05257;
G8RDB8	G8RDB8_STAAU	unreviewed	Secretory antigen SsaA	M013TW_2256	Staphylococcus aureus subsp. aureus M013	269					PF05257;
G8REU2	G8REU2_STAAU	unreviewed	Secretory antigen SsaA	M013TW_2540	Staphylococcus aureus subsp. aureus M013	255					PF05257;
G8V1F9	G8V1F9_STAAU	unreviewed	Secretory antigen ssaA2	MS7_2573	Staphylococcus aureus subsp. aureus 11819-97	255					PF05257;
G8V699	G8V699_STAAU	unreviewed	Secretory antigen ssaA2	MS7_2317	Staphylococcus aureus subsp. aureus 11819-97	269					PF05257;
H0AJ96	H0AJ96_STAAU	unreviewed	Secretory antigen SsaA	ssaA_2 SA21178_0237	Staphylococcus aureus subsp. aureus 21178	267					PF05257;
H0AJI3	H0AJI3_STAAU	unreviewed	Secretory antigen SsaA	ssaA_1 SA21178_0009	Staphylococcus aureus subsp. aureus 21178	255					PF05257;
H0APK1	H0APK1_STAAU	unreviewed	Secretory antigen SsaA	ssaA_3 SA21202_2316	Staphylococcus aureus subsp. aureus 21202	269					PF05257;
H0AQV4	H0AQV4_STAAU	unreviewed	Secretory antigen SsaA	ssaA_1 SA21202_1718	Staphylococcus aureus subsp. aureus 21202	255					PF05257;
H0B1F7	H0B1F7_STAAU	unreviewed	Secretory antigen SsaA	ssaA_3 SA21209_1411	Staphylococcus aureus subsp. aureus 21209	255					PF05257;
H0B3V6	H0B3V6_STAAU	unreviewed	Secretory antigen SsaA	ssaA_1 SA21209_0627	Staphylococcus aureus subsp. aureus 21209	267					PF05257;
H0C509	H0C509_STAAU	unreviewed	Secretory antigen SsaA	ssaA_3 SA21194_1281	Staphylococcus aureus subsp. aureus 21194	269					PF05257;
H0C8D5	H0C8D5_STAAU	unreviewed	Secretory antigen SsaA	ssaA_1 SA21194_0388	Staphylococcus aureus subsp. aureus 21194	245					PF05257;
H0CGQ5	H0CGQ5_STAAU	unreviewed	Secretory antigen SsaA	ssaA_2 SA21331_1186	Staphylococcus aureus subsp. aureus 21331	269					PF05257;
H0CJH2	H0CJH2_STAAU	unreviewed	Secretory antigen SsaA	ssaA_1 SA21331_1041	Staphylococcus aureus subsp. aureus 21331	255					PF05257;
H0CKE9	H0CKE9_STAAU	unreviewed	Secretory antigen SsaA	ssaA_1 SA21334_0437	Staphylococcus aureus subsp. aureus 21334	255					PF05257;
H0CRE2	H0CRE2_STAAU	unreviewed	Secretory antigen SsaA	ssaA_3 SA21334_1010	Staphylococcus aureus subsp. aureus 21334	272					PF05257;
H0CT92	H0CT92_STAAU	unreviewed	Secretory antigen SsaA	ssaA_2 SA21340_0473	Staphylococcus aureus subsp. aureus 21340	255					PF05257;
H0CZ71	H0CZ71_STAAU	unreviewed	Secretory antigen SsaA	ssaA_4 SA21340_2163	Staphylococcus aureus subsp. aureus 21340	267					PF05257;
H0D4A8	H0D4A8_STAAU	unreviewed	Secretory antigen SsaA	ssaA_3 SA21232_0954	Staphylococcus aureus subsp. aureus 21232	255					PF05257;
H0D4Q7	H0D4Q7_STAAU	unreviewed	Secretory antigen SsaA	ssaA_1 SA21232_0573	Staphylococcus aureus subsp. aureus 21232	267					PF05257;
H0D7W3	H0D7W3_STAAU	unreviewed	Secretory antigen SsaA	ssaA_2 SEVCU006_1453	Staphylococcus aureus subsp. aureus VCU006	269					PF05257;
H0DDU3	H0DDU3_STAAU	unreviewed	Secretory antigen SsaA	ssaA_4 SEVCU006_1716	Staphylococcus aureus subsp. aureus VCU006	255					PF05257;
H0DJW6	H0DJW6_9STAP	unreviewed	Secretory antigen SsaA	ssaA_2 SEVCU012_0583	Staphylococcus pettenkoferi VCU012	269					PF05257;
H0DQG5	H0DQG5_STAEP	unreviewed	Putative secretory antigen SsaA (Fragment)	SEVCU071_2302	Staphylococcus epidermidis VCU071	182					PF05257;
H0DZC3	H0DZC3_STAEP	unreviewed	Secretory antigen SsaA	ssaA_1 HMPREF9956_1902	Staphylococcus epidermidis 14.1.R1.SE	260					PF05257;
H1SLK6	H1SLK6_STAAU	unreviewed	Secretory antigen SsaA	ssaA_3 SA21252_2460	Staphylococcus aureus subsp. aureus 21252	260					PF05257;
H1SQX2	H1SQX2_STAAU	unreviewed	Secretory antigen SsaA	ssaA_1 SA21252_0713	Staphylococcus aureus subsp. aureus 21252	255					PF05257;
H1SY57	H1SY57_STAAU	unreviewed	Secretory antigen SsaA	ssaA_1 SA21262_1246	Staphylococcus aureus subsp. aureus 21262	269					PF05257;
H1SY78	H1SY78_STAAU	unreviewed	Secretory antigen SsaA	ssaA_3 SA21262_2503	Staphylococcus aureus subsp. aureus 21262	255					PF05257;
H1SZJ4	H1SZJ4_STAAU	unreviewed	Secretory antigen SsaA	ssaA_3 SA21264_1483	Staphylococcus aureus subsp. aureus 21264	269					PF05257;
H1T0H7	H1T0H7_STAAU	unreviewed	Secretory antigen SsaA	ssaA_1 SA21264_0716	Staphylococcus aureus subsp. aureus 21264	255					PF05257;
H1T8L7	H1T8L7_STAAU	unreviewed	Secretory antigen SsaA	ssaA_1 SA21272_0070	Staphylococcus aureus subsp. aureus 21272	255					PF05257;
H1TBH5	H1TBH5_STAAU	unreviewed	Secretory antigen SsaA	ssaA_3 SA21272_1455	Staphylococcus aureus subsp. aureus 21272	267					PF05257;
H1TKV8	H1TKV8_STAAU	unreviewed	Secretory antigen SsaA	ssaA_3 SA21283_0838	Staphylococcus aureus subsp. aureus 21283	255					PF05257;
H1TLZ8	H1TLZ8_STAAU	unreviewed	Secretory antigen SsaA	ssaA_1 SA21283_0632	Staphylococcus aureus subsp. aureus 21283	267					PF05257;
H1TPN2	H1TPN2_STAAU	unreviewed	Secretory antigen SsaA	ssaA_2 SA21333_1028	Staphylococcus aureus subsp. aureus 21333	269					PF05257;
H1TRT9	H1TRT9_STAAU	unreviewed	Secretory antigen SsaA	ssaA_4 SA21333_2178	Staphylococcus aureus subsp. aureus 21333	255					PF05257;
O54487	O54487_STACA	unreviewed	SceB	sceB	Staphylococcus carnosus	263					PF05257;
Q2FDU1	Q2FDU1_STAA3	unreviewed	Secretory antigen SsaA	SAUSA300_2503	Staphylococcus aureus (strain USA300)	255					PF05257;
Q2FEJ4	Q2FEJ4_STAA3	unreviewed	Secretory antigen SsaA	ssaA SAUSA300_2249	Staphylococcus aureus (strain USA300)	267					PF05257;
Q2YWE3	Q2YWE3_STAAB	unreviewed	Probable secretory antigen	ssaA SAB2439c	Staphylococcus aureus (strain bovine RF122 / ET3-1)	255					PF05257;
Q2YYU5	Q2YYU5_STAAB	unreviewed	Probable secretory antigen	SAB2172	Staphylococcus aureus (strain bovine RF122 / ET3-1)	272					PF05257;
Q4L8F4	Q4L8F4_STAHJ	unreviewed	Staphylococcus haemolyticus JCSC1435 DNA, complete genome	SH0762	Staphylococcus haemolyticus (strain JCSC1435)	249					PF05257;
Q4L9E3	Q4L9E3_STAHJ	unreviewed	Staphylococcus haemolyticus JCSC1435 DNA, complete genome	SH0423	Staphylococcus haemolyticus (strain JCSC1435)	263					PF05257;
Q9CDJ1	Q9CDJ1_LACLA	unreviewed	Uncharacterized protein	usp45 L96658	Lactococcus lactis subsp. lactis (strain IL1403) (Streptococcus lactis)	456					PF05257;
Q2FV55	SSAA_STAA8	reviewed	Staphylococcal secretory antigen SsaA	ssaA SAOUHSC_02883	Staphylococcus aureus (strain NCTC 8325)	255	extracellular region [GO:0005576]; pathogenesis [GO:0009405]	pathogenesis [GO:0009405]		extracellular region [GO:0005576]	PF05257;
Q53587	SSAA_STAAE	reviewed	Staphylococcal secretory antigen SsaA	ssaA NWMN_2466	Staphylococcus aureus (strain Newman)	255	extracellular region [GO:0005576]; pathogenesis [GO:0009405]	pathogenesis [GO:0009405]		extracellular region [GO:0005576]	PF05257;
Q9KJT6	SSAA_STAEP	reviewed	Staphylococcal secretory antigen SsaA	ssaA	Staphylococcus epidermidis	257	extracellular region [GO:0005576]; pathogenesis [GO:0009405]	pathogenesis [GO:0009405]		extracellular region [GO:0005576]	PF05257;
Q5HLV2	SSAA_STAEQ	reviewed	Staphylococcal secretory antigen SsaA	ssaA1 SERP1880; ssaA2 SERP2136	Staphylococcus epidermidis (strain ATCC 35984 / RP62A)	257	extracellular region [GO:0005576]; pathogenesis [GO:0009405]	pathogenesis [GO:0009405]		extracellular region [GO:0005576]	PF05257;
Q7CCJ3	SSAA_STAES	reviewed	Staphylococcal secretory antigen SsaA	ssaA SE_1872; ssaA2 SE_2124	Staphylococcus epidermidis (strain ATCC 12228)	257	extracellular region [GO:0005576]; pathogenesis [GO:0009405]	pathogenesis [GO:0009405]		extracellular region [GO:0005576]	PF05257;
Q5HCY4	SSAA1_STAAC	reviewed	Staphylococcal secretory antigen ssaA1	ssaA1 SACOL2581	Staphylococcus aureus (strain COL)	255	extracellular region [GO:0005576]; pathogenesis [GO:0009405]	pathogenesis [GO:0009405]		extracellular region [GO:0005576]	PF05257;
Q7A2K8	SSAA1_STAAM	reviewed	Staphylococcal secretory antigen ssaA1	ssaA1 SAV2566	Staphylococcus aureus (strain Mu50 / ATCC 700699)	255	extracellular region [GO:0005576]; pathogenesis [GO:0009405]	pathogenesis [GO:0009405]		extracellular region [GO:0005576]	PF05257;
Q7A3D7	SSAA1_STAAN	reviewed	Staphylococcal secretory antigen ssaA1	ssaA1 SA2353	Staphylococcus aureus (strain N315)	255	extracellular region [GO:0005576]; pathogenesis [GO:0009405]	pathogenesis [GO:0009405]		extracellular region [GO:0005576]	PF05257;
Q6GDN3	SSAA1_STAAR	reviewed	Staphylococcal secretory antigen ssaA1	ssaA1 SAR2648	Staphylococcus aureus (strain MRSA252)	255	extracellular region [GO:0005576]; pathogenesis [GO:0009405]	pathogenesis [GO:0009405]		extracellular region [GO:0005576]	PF05257;
Q6G6A8	SSAA1_STAAS	reviewed	Staphylococcal secretory antigen ssaA1	ssaA1 SAS2452	Staphylococcus aureus (strain MSSA476)	255	extracellular region [GO:0005576]; pathogenesis [GO:0009405]	pathogenesis [GO:0009405]		extracellular region [GO:0005576]	PF05257;
Q79ZY3	SSAA1_STAAW	reviewed	Staphylococcal secretory antigen ssaA1	ssaA1 MW2487	Staphylococcus aureus (strain MW2)	255	extracellular region [GO:0005576]; pathogenesis [GO:0009405]	pathogenesis [GO:0009405]		extracellular region [GO:0005576]	PF05257;
Q2G2J2	SSAA2_STAA8	reviewed	Staphylococcal secretory antigen ssaA2	ssaA2 SAOUHSC_02571	Staphylococcus aureus (strain NCTC 8325)	267	extracellular region [GO:0005576]; hydrolase activity [GO:0016787]; pathogenesis [GO:0009405]	hydrolase activity [GO:0016787]; pathogenesis [GO:0009405]	hydrolase activity [GO:0016787]	extracellular region [GO:0005576]	PF05257;
Q5HDQ9	SSAA2_STAAC	reviewed	Staphylococcal secretory antigen ssaA2	ssaA2 SACOL2291	Staphylococcus aureus (strain COL)	267	extracellular region [GO:0005576]; pathogenesis [GO:0009405]	pathogenesis [GO:0009405]		extracellular region [GO:0005576]	PF05257;
Q99RX4	SSAA2_STAAM	reviewed	Staphylococcal secretory antigen ssaA2	ssaA2 SAV2299	Staphylococcus aureus (strain Mu50 / ATCC 700699)	267	extracellular region [GO:0005576]; pathogenesis [GO:0009405]	pathogenesis [GO:0009405]		extracellular region [GO:0005576]	PF05257;
Q7A423	SSAA2_STAAN	reviewed	Staphylococcal secretory antigen ssaA2	ssaA2 SA2093	Staphylococcus aureus (strain N315)	267	extracellular region [GO:0005576]; pathogenesis [GO:0009405]	pathogenesis [GO:0009405]		extracellular region [GO:0005576]	PF05257;
Q6GED5	SSAA2_STAAR	reviewed	Staphylococcal secretory antigen ssaA2	ssaA2 SAR2383	Staphylococcus aureus (strain MRSA252)	269	extracellular region [GO:0005576]; pathogenesis [GO:0009405]	pathogenesis [GO:0009405]		extracellular region [GO:0005576]	PF05257;
Q6G723	SSAA2_STAAS	reviewed	Staphylococcal secretory antigen ssaA2	ssaA2 SAS2189	Staphylococcus aureus (strain MSSA476)	269	extracellular region [GO:0005576]; pathogenesis [GO:0009405]	pathogenesis [GO:0009405]		extracellular region [GO:0005576]	PF05257;
Q8NV83	SSAA2_STAAW	reviewed	Staphylococcal secretory antigen ssaA2	ssaA2 MW2217	Staphylococcus aureus (strain MW2)	269	extracellular region [GO:0005576]; pathogenesis [GO:0009405]	pathogenesis [GO:0009405]		extracellular region [GO:0005576]	PF05257;
A9KRQ8	A9KRQ8_CLOPH	unreviewed	TM2 domain containing protein	Cphy_3198	Clostridium phytofermentans (strain ATCC 700394 / DSM 18823 / ISDg) (Lachnoclostridium phytofermentans)	161					PF05154;
D4GDX9	D4GDX9_PANAM	unreviewed	FtsN	ftsN PANA_3854	Pantoea ananatis (strain LMG 20103)	333					PF05036;
E0M3Y2	E0M3Y2_9ENTR	unreviewed	Cell division protein FtsN	PanABDRAFT_4100	Pantoea sp. aB	292	cell division [GO:0051301]	cell division [GO:0051301]			PF05036;
E1SI86	E1SI86_PANVC	unreviewed	Cell division protein FtsN	ftsN Pvag_3146	Pantoea vagans (strain C9-1) (Pantoea agglomerans (strain C9-1))	302	cell division [GO:0051301]	cell division [GO:0051301]			PF05036;
F2EXJ6	F2EXJ6_PANAA	unreviewed	Cell division protein FtsN	ftsN PAJ_3072	Pantoea ananatis (strain AJ13355)	278	cell division [GO:0051301]	cell division [GO:0051301]			PF05036;
G7ULE3	G7ULE3_PANAN	unreviewed	Cell division protein FtsN	PAGR_g0179	Pantoea ananatis PA13	314	cell division [GO:0051301]	cell division [GO:0051301]			PF05036;
G9AUK6	G9AUK6_PANAN	unreviewed	Cell division protein FtsN	ftsN PANA5342_0183	Pantoea ananatis LMG 5342	314	cell division [GO:0051301]	cell division [GO:0051301]			PF05036;
A9VJK7	A9VJK7_BACWK	unreviewed	NEAr transporter	BcerKBAB4_4375	Bacillus weihenstephanensis (strain KBAB4)	1147					PF05031;
B3YUW1	B3YUW1_BACCE	unreviewed	Cell surface protein	BCW_4452	Bacillus cereus W	935					PF05031;
B3ZG65	B3ZG65_BACCE	unreviewed	Cell surface protein	BC059799_4640	Bacillus cereus NVH0597-99	907					PF05031;
B5VBB6	B5VBB6_BACCE	unreviewed	Cell surface protein	BCH308197_4531	Bacillus cereus H3081.97	945					PF05031;
B7HF61	B7HF61_BACC4	unreviewed	Cell surface protein	BCB4264_A4656	Bacillus cereus (strain B4264)	946					PF05031;
B7HRI9	B7HRI9_BACC7	unreviewed	Cell surface protein	BCAH187_A4674	Bacillus cereus (strain AH187)	939					PF05031;
B7IJU6	B7IJU6_BACC2	unreviewed	Cell surface protein	BCG9842_B0581	Bacillus cereus (strain G9842)	941					PF05031;
B9J049	B9J049_BACCQ	unreviewed	Uncharacterized protein	BCQ_4353	Bacillus cereus (strain Q1)	951					PF05031;
C2MRK0	C2MRK0_BACCE	unreviewed	Cell surface protein	bcere0001_42220	Bacillus cereus m1293	933					PF05031;
C2PL36	C2PL36_BACCE	unreviewed	Cell surface protein	bcere0006_43340	Bacillus cereus MM3	894					PF05031;
C2QI19	C2QI19_BACCE	unreviewed	Cell surface protein	bcere0009_43040	Bacillus cereus R309803	1049					PF05031;
C2RTX6	C2RTX6_BACCE	unreviewed	Cell surface protein	bcere0012_42430	Bacillus cereus BDRD-ST24	899					PF05031;
C2SA15	C2SA15_BACCE	unreviewed	Cell surface protein	bcere0013_43680	Bacillus cereus BDRD-ST26	939					PF05031;
C2SR02	C2SR02_BACCE	unreviewed	Cell surface protein	bcere0014_42760	Bacillus cereus BDRD-ST196	1070					PF05031;
C2T728	C2T728_BACCE	unreviewed	Cell surface protein	bcere0015_42710	Bacillus cereus BDRD-Cer4	894					PF05031;
C2U383	C2U383_BACCE	unreviewed	Cell surface protein	bcere0017_43060	Bacillus cereus Rock1-3	931					PF05031;
C2UK57	C2UK57_BACCE	unreviewed	Cell surface protein	bcere0018_42530	Bacillus cereus Rock1-15	947					PF05031;
C2VHP4	C2VHP4_BACCE	unreviewed	Cell surface protein	bcere0020_42290	Bacillus cereus Rock3-29	896					PF05031;
C2VZS7	C2VZS7_BACCE	unreviewed	Cell surface protein	bcere0021_43660	Bacillus cereus Rock3-42	894					PF05031;
C2Y015	C2Y015_BACCE	unreviewed	Cell surface protein	bcere0026_43010	Bacillus cereus AH603	1053					PF05031;
C2ZV57	C2ZV57_BACCE	unreviewed	Cell surface protein	bcere0030_42670	Bacillus cereus AH1273	587					PF05031;
C3ABL8	C3ABL8_BACMY	unreviewed	Cell surface protein	bmyco0001_41570	Bacillus mycoides DSM 2048	1066					PF05031;
C3ERE2	C3ERE2_BACTK	unreviewed	Cell surface protein	bthur0006_41830	Bacillus thuringiensis serovar kurstaki str. T03a001	745					PF05031;
C3F7V6	C3F7V6_BACTU	unreviewed	Cell surface protein	bthur0007_43970	Bacillus thuringiensis serovar monterrey BGSC 4AJ1	909					PF05031;
C3GPT5	C3GPT5_BACTU	unreviewed	Cell surface protein	bthur0010_42780	Bacillus thuringiensis serovar pondicheriensis BGSC 4BA1	919					PF05031;
C3HPP3	C3HPP3_BACTU	unreviewed	Cell surface protein	bthur0012_43970	Bacillus thuringiensis serovar pulsiensis BGSC 4CC1	925					PF05031;
C3IQ47	C3IQ47_BACTU	unreviewed	Cell surface protein	bthur0014_42300	Bacillus thuringiensis IBL 4222	379					PF05031;
D1VTA7	D1VTA7_9FIRM	unreviewed	Iron transport-associated domain protein (Fragment)	HMPREF0628_0368	Peptoniphilus lacrimalis 315-B	974					PF05031;
D5TJT6	D5TJT6_BACT1	unreviewed	Cell surface protein	BMB171_C4192	Bacillus thuringiensis (strain BMB171)	935					PF05031;
E5V3J7	E5V3J7_9BACL	unreviewed	LPXTG-domain-containing protein cell wall anchor protein	HMPREF0432_00935	Gemella morbillorum M424	1221					PF05031;
F0PJC5	F0PJC5_BACT0	unreviewed	Cell surface protein	YBT020_22350	Bacillus thuringiensis subsp. finitimus (strain YBT-020)	1247					PF05031;
H0NW13	H0NW13_BACCE	unreviewed	Uncharacterized protein	BCN_4448	Bacillus cereus NC7401	949					PF05031;
Q3EP10	Q3EP10_BACTI	unreviewed	Cell surface protein	RBTH_03453	Bacillus thuringiensis serovar israelensis ATCC 35646	655					PF05031;
Q633P6	Q633P6_BACCZ	unreviewed	Uncharacterized protein	BCE33L4292	Bacillus cereus (strain ZK / E33L)	936					PF05031;
Q72ZJ7	Q72ZJ7_BACC1	unreviewed	Conserved domain protein	BCE_4671	Bacillus cereus (strain ATCC 10987)	923					PF05031;
Q817J7	Q817J7_BACCR	unreviewed	Cell surface protein	BC_4547	Bacillus cereus (strain ATCC 14579 / DSM 31)	904					PF05031;
A1K8M3	A1K8M3_AZOSB	unreviewed	Uncharacterized protein	azo2561	Azoarcus sp. (strain BH72)	465					PF04972;
A0NU03	A0NU03_9RHOB	unreviewed	Uncharacterized protein	SIAM614_12328	Labrenzia aggregata IAM 12614	339					PF04773;
A0NU04	A0NU04_9RHOB	unreviewed	Uncharacterized protein	SIAM614_12333	Labrenzia aggregata IAM 12614	355					PF04773;
A5EP95	A5EP95_BRASB	unreviewed	Uncharacterized protein	BBta_6062	Bradyrhizobium sp. (strain BTAi1 / ATCC BAA-1182)	434					PF04773;
B5ZZ94	B5ZZ94_RHILW	unreviewed	Uncharacterized protein	Rleg2_1393	Rhizobium leguminosarum bv. trifolii (strain WSM2304)	316					PF04773;
C5CP94	C5CP94_VARPS	unreviewed	Putative chromosome segregation ATPase	Vapar_4954	Variovorax paradoxus (strain S110)	639					PF04773;
C6B952	C6B952_RHILS	unreviewed	Uncharacterized protein	Rleg_5630	Rhizobium leguminosarum bv. trifolii (strain WSM1325)	343					PF04773;
E2CLH2	E2CLH2_9RHOB	unreviewed	Putative uncharacterized protein	TRICHSKD4_3960	Roseibium sp. TrichSKD4	390					PF04773;
F2J5X0	F2J5X0_POLGS	unreviewed	Uncharacterized protein	SL003B_2801	Polymorphum gilvum (strain LMG 25793 / CGMCC 1.9160 / SL003B-26A1)	310					PF04773;
H0TNQ1	H0TNQ1_9BRAD	unreviewed	Uncharacterized protein	BRAS3843_2580010	Bradyrhizobium sp. STM 3843	406					PF04773;
C5QRL7	C5QRL7_9STAP	unreviewed	Translation initiation factor IF-2	infB HMPREF0793_2002	Staphylococcus caprae M23864:W1	125	translation initiation factor activity [GO:0003743]	translation initiation factor activity [GO:0003743]	translation initiation factor activity [GO:0003743]		PF04760;
D3LHM0	D3LHM0_ENTFC	unreviewed	Translation initiation factor IF-2	EDAG_01689	Enterococcus faecium D344SRF	186	translation initiation factor activity [GO:0003743]	translation initiation factor activity [GO:0003743]	translation initiation factor activity [GO:0003743]		PF04760;
F3SPK6	F3SPK6_STAWA	unreviewed	Translation initiation factor IF-2 domain protein	SEVCU121_1922	Staphylococcus warneri VCU121	149	translation initiation factor activity [GO:0003743]	translation initiation factor activity [GO:0003743]	translation initiation factor activity [GO:0003743]		PF04760;
Q3RFA2	Q3RFA2_XYLFS	unreviewed	Uncharacterized protein	XfasaDRAFT_1250	Xylella fastidiosa Dixon	138					PF04695;
C4ZAN3	C4ZAN3_EUBR3	unreviewed	Flagellar motor switch protein	EUBREC_1794	Eubacterium rectale (strain ATCC 33656 / VPI 0990)	404	bacterial-type flagellum basal body [GO:0009425]; bacterial-type flagellum-dependent cell motility [GO:0071973]; chemotaxis [GO:0006935]; membrane [GO:0016020]; motile cilium [GO:0031514]; motor activity [GO:0003774]	bacterial-type flagellum-dependent cell motility [GO:0071973]; chemotaxis [GO:0006935]; motor activity [GO:0003774]	motor activity [GO:0003774]	bacterial-type flagellum basal body [GO:0009425]; membrane [GO:0016020]; motile cilium [GO:0031514]	PF04509;PF01052;
D4JNE7	D4JNE7_9FIRM	unreviewed	Flagellar motor switch protein FliN	ERE_27970	Eubacterium rectale M104/1	404	bacterial-type flagellum basal body [GO:0009425]; bacterial-type flagellum-dependent cell motility [GO:0071973]; chemotaxis [GO:0006935]; membrane [GO:0016020]; motile cilium [GO:0031514]; motor activity [GO:0003774]	bacterial-type flagellum-dependent cell motility [GO:0071973]; chemotaxis [GO:0006935]; motor activity [GO:0003774]	motor activity [GO:0003774]	bacterial-type flagellum basal body [GO:0009425]; membrane [GO:0016020]; motile cilium [GO:0031514]	PF04509;PF01052;
D6E4Y6	D6E4Y6_9FIRM	unreviewed	Flagellar motor switch protein FliN	EUR_13780	Eubacterium rectale DSM 17629	404	bacterial-type flagellum basal body [GO:0009425]; bacterial-type flagellum-dependent cell motility [GO:0071973]; chemotaxis [GO:0006935]; membrane [GO:0016020]; motile cilium [GO:0031514]; motor activity [GO:0003774]	bacterial-type flagellum-dependent cell motility [GO:0071973]; chemotaxis [GO:0006935]; motor activity [GO:0003774]	motor activity [GO:0003774]	bacterial-type flagellum basal body [GO:0009425]; membrane [GO:0016020]; motile cilium [GO:0031514]	PF04509;PF01052;
D4M275	D4M275_9FIRM	unreviewed	Interferon-induced transmembrane protein	RTO_05940	Ruminococcus torques L2-14	217	integral component of membrane [GO:0016021]; response to biotic stimulus [GO:0009607]	response to biotic stimulus [GO:0009607]		integral component of membrane [GO:0016021]	PF04505;
G2T4C4	G2T4C4_ROSHA	unreviewed	Uncharacterized protein	RHOM_13105	Roseburia hominis (strain DSM 16839 / NCIMB 14029 / A2-183)	508	integral component of membrane [GO:0016021]; response to biotic stimulus [GO:0009607]	response to biotic stimulus [GO:0009607]		integral component of membrane [GO:0016021]	PF04505;
G7UUD7	G7UUD7_PSEUP	unreviewed	Elongation factor P-- (R)-beta-lysine ligase (EC 6.3.1.-)	DSC_07885	Pseudoxanthomonas spadix (strain BD-a59)	529	ATP binding [GO:0005524]; cytoplasm [GO:0005737]; lysine-tRNA ligase activity [GO:0004824]; lysyl-tRNA aminoacylation [GO:0006430]	lysine-tRNA ligase activity [GO:0004824]; lysyl-tRNA aminoacylation [GO:0006430]	ATP binding [GO:0005524]; lysine-tRNA ligase activity [GO:0004824]	cytoplasm [GO:0005737]	PF04480;PF00152;
F5J373	F5J373_9PORP	unreviewed	Uncharacterized protein	HMPREF9455_03790	Dysgonomonas gadei ATCC BAA-286	519					PF04468;
E0EV86	E0EV86_ACTPL	unreviewed	U88, putative	appser6_22080	Actinobacillus pleuropneumoniae serovar 6 str. Femo	257					PF04404;
E6L4R8	E6L4R8_9PROT	unreviewed	Rad52/22 family double-strand break repair protein	HMPREF9401_1444	Arcobacter butzleri JV22	272	DNA recombination [GO:0006310]; DNA repair [GO:0006281]	DNA recombination [GO:0006310]; DNA repair [GO:0006281]			PF04098;
F7KJ37	F7KJ37_9FIRM	unreviewed	Uncharacterized protein	HMPREF0994_05866	Lachnospiraceae bacterium 3_1_57FAA_CT1	149					PF04024;
B3DP39	B3DP39_BIFLD	unreviewed	Uncharacterized protein	BLD_1453	Bifidobacterium longum (strain DJO10A)	479					PF03990;PF07501;
B7GPE2	B7GPE2_BIFLS	unreviewed	G5 domain protein	Blon_2483	Bifidobacterium longum subsp. infantis (strain ATCC 15697 / DSM 20088 / JCM 1222 / NCTC 11817 / S12)	510					PF03990;PF07501;
C2GWU7	C2GWU7_BIFLN	unreviewed	G5 domain protein	HMPREF0175_1495	Bifidobacterium longum subsp. longum ATCC 55813	495					PF03990;PF07501;
C4FD51	C4FD51_9BIFI	unreviewed	G5 domain protein	BIFANG_02234	Bifidobacterium angulatum DSM 20098 = JCM 7096	501					PF03990;PF07501;
C5E9B1	C5E9B1_BIFLI	unreviewed	G5 domain protein	BLIG_00686	Bifidobacterium longum subsp. infantis CCUG 52486	502					PF03990;PF07501;
D6DB14	D6DB14_BIFLN	unreviewed	Uncharacterized protein conserved in bacteria	BIL_19770	Bifidobacterium longum subsp. longum F8	502					PF03990;PF07501;
D6ZX38	D6ZX38_BIFLJ	unreviewed	G5 domain protein	BLJ_2029	Bifidobacterium longum subsp. longum (strain JDM301)	500					PF03990;PF07501;
E4R1Q0	E4R1Q0_BIFLM	unreviewed	Uncharacterized protein	BBMN68_1389	Bifidobacterium longum subsp. longum (strain BBMN68)	498					PF03990;PF07501;
E5XXQ1	E5XXQ1_9BIFI	unreviewed	G5 domain-containing protein	HMPREF0177_00754	Bifidobacterium sp. 12_1_47BFAA	487					PF03990;PF07501;
E8MFV2	E8MFV2_BIFL2	unreviewed	Putative uncharacterized protein	BLLJ_1915	Bifidobacterium longum subsp. longum (strain ATCC 15707 / DSM 20219 / JCM 1217 / NCTC 11818 / E194b)	498					PF03990;PF07501;
E8MPQ3	E8MPQ3_BIFLS	unreviewed	Putative uncharacterized protein	BLIJ_2555	Bifidobacterium longum subsp. infantis (strain ATCC 15697 / DSM 20088 / JCM 1222 / NCTC 11817 / S12)	512					PF03990;PF07501;
E8MWG3	E8MWG3_BIFL1	unreviewed	Putative uncharacterized protein	BLIF_1973	Bifidobacterium longum subsp. infantis (strain 157F)	495					PF03990;PF07501;
F8APG0	F8APG0_BIFLN	unreviewed	Uncharacterized protein	BLNIAS_02871	Bifidobacterium longum subsp. longum KACC 91563	495					PF03990;PF07501;
Q8G6I2	Q8G6I2_BIFLO	unreviewed	Uncharacterized protein	BL0658	Bifidobacterium longum (strain NCC 2705)	498					PF03990;PF07501;
Q45730	C11BA_BACTJ	reviewed	Pesticidal crystal protein cry11Ba (81 kDa crystal protein) (Crystaline entomocidal protoxin) (Insecticidal delta-endotoxin CryXIB (a))	cry11Ba cry11B cryXIB (a)	Bacillus thuringiensis subsp. jegathesan	724	pathogenesis [GO:0009405]; sporulation resulting in formation of a cellular spore [GO:0030435]	pathogenesis [GO:0009405]; sporulation resulting in formation of a cellular spore [GO:0030435]			PF03945;
Q9ZIU5	C11BB_BACTV	reviewed	Pesticidal crystal protein cry11Bb (84 kDa crystal protein) (Crystaline entomocidal protoxin) (Insecticidal delta-endotoxin CryXIB (b))	cry11Bb cryXIB (b)	Bacillus thuringiensis subsp. medellin	750	pathogenesis [GO:0009405]; sporulation resulting in formation of a cellular spore [GO:0030435]	pathogenesis [GO:0009405]; sporulation resulting in formation of a cellular spore [GO:0030435]			PF03945;
D7RJ67	D7RJ67_BACTU	unreviewed	Delta-endotoxin	cry11Bb2	Bacillus thuringiensis	792	pathogenesis [GO:0009405]	pathogenesis [GO:0009405]			PF03945;
Q9S597	C27AA_BACUH	reviewed	Pesticidal crystal protein cry27Aa (94 kDa crystal protein) (Crystaline entomocidal protoxin) (Insecticidal delta-endotoxin CryXXVIIA (a))	cry27Aa cryXXVIIA (a)	Bacillus thuringiensis subsp. higo	826	defense response [GO:0006952]; pathogenesis [GO:0009405]; sporulation resulting in formation of a cellular spore [GO:0030435]	defense response [GO:0006952]; pathogenesis [GO:0009405]; sporulation resulting in formation of a cellular spore [GO:0030435]			PF03944;PF00555;PF03945;
C6GGL6	C6GGL6_BACTU	unreviewed	Cry20-like delta endotoxin	cry	Bacillus thuringiensis	765	defense response [GO:0006952]; pathogenesis [GO:0009405]; sporulation resulting in formation of a cellular spore [GO:0030435]	defense response [GO:0006952]; pathogenesis [GO:0009405]; sporulation resulting in formation of a cellular spore [GO:0030435]			PF03944;PF00555;PF03945;
G8XQW3	G8XQW3_BACTU	unreviewed	Cry4-like protein		Bacillus thuringiensis	1230	defense response [GO:0006952]; pathogenesis [GO:0009405]; sporulation resulting in formation of a cellular spore [GO:0030435]	defense response [GO:0006952]; pathogenesis [GO:0009405]; sporulation resulting in formation of a cellular spore [GO:0030435]			PF03944;PF00555;PF03945;
A8SK19	A8SK19_9FIRM	unreviewed	Cell envelope-like function transcriptional attenuator common domain protein	PEPMIC_00552	Parvimonas micra ATCC 33270	356					PF03816;
B9CTV7	B9CTV7_STACP	unreviewed	Cell envelope-like function transcriptional attenuator common domain protein	STACA0001_2311	Staphylococcus capitis SK14	421					PF03816;
E0QGK5	E0QGK5_9FIRM	unreviewed	Cell envelope-like function transcriptional attenuator common domain protein	lytR HMPREF0379_0153	[Eubacterium] yurii subsp. margaretiae ATCC 43715	491					PF03816;
E5CT07	E5CT07_STACP	unreviewed	Putative transcriptional regulator	HMPREF0786_00154	Staphylococcus capitis C87	423					PF03816;
F9L8W3	F9L8W3_STACP	unreviewed	Cell envelope-like function transcriptional attenuator common domain protein	SEVCU116_0323	Staphylococcus capitis VCU116	421					PF03816;
H0UBA4	H0UBA4_BRELA	unreviewed	Cell division protein DivIB	divIB BLGI_2677	Brevibacillus laterosporus GI-9	386	cell division site [GO:0032153]; FtsZ-dependent cytokinesis [GO:0043093]; integral component of plasma membrane [GO:0005887]	FtsZ-dependent cytokinesis [GO:0043093]		cell division site [GO:0032153]; integral component of plasma membrane [GO:0005887]	PF03799;PF08478;
D5WDP4	D5WDP4_BURSC	unreviewed	Outer membrane autotransporter barrel domain protein	BC1002_4890	Burkholderia sp. (strain CCGE1002)	845	outer membrane [GO:0019867]			outer membrane [GO:0019867]	PF03797;
Q4UNG0	Q4UNG0_RICFE	unreviewed	Cell surface antigen-like protein Sca10	RF_0047	Rickettsia felis (strain ATCC VR-1525 / URRWXCal2) (Rickettsia azadi)	492	outer membrane [GO:0019867]			outer membrane [GO:0019867]	PF03797;
A5N7Y6	A5N7Y6_CLOK5	unreviewed	Predicted serine/threonine kinase (EC 2.7.1.-)	CKL_1375	Clostridium kluyveri (strain ATCC 8527 / DSM 555 / NCIMB 10680)	638	ATP binding [GO:0005524]; penicillin binding [GO:0008658]; protein serine/threonine kinase activity [GO:0004674]	protein serine/threonine kinase activity [GO:0004674]	ATP binding [GO:0005524]; penicillin binding [GO:0008658]; protein serine/threonine kinase activity [GO:0004674]		PF03793;PF00069;
B0A9X9	B0A9X9_9FIRM	unreviewed	Kinase domain protein	CLOBAR_01441	Intestinibacter bartlettii DSM 16795	631	ATP binding [GO:0005524]; penicillin binding [GO:0008658]; protein serine/threonine kinase activity [GO:0004674]	protein serine/threonine kinase activity [GO:0004674]	ATP binding [GO:0005524]; penicillin binding [GO:0008658]; protein serine/threonine kinase activity [GO:0004674]		PF03793;PF00069;
B9E1E7	B9E1E7_CLOK1	unreviewed	Uncharacterized protein	CKR_1271	Clostridium kluyveri (strain NBRC 12016)	646	ATP binding [GO:0005524]; penicillin binding [GO:0008658]; protein serine/threonine kinase activity [GO:0004674]	protein serine/threonine kinase activity [GO:0004674]	ATP binding [GO:0005524]; penicillin binding [GO:0008658]; protein serine/threonine kinase activity [GO:0004674]		PF03793;PF00069;
C9XMU6	C9XMU6_PEPDC	unreviewed	Serine/threonine-protein kinase and phosphatase	stk CD196_2417	Peptoclostridium difficile (strain CD196) (Clostridium difficile)	671	ATP binding [GO:0005524]; penicillin binding [GO:0008658]; protein serine/threonine kinase activity [GO:0004674]	protein serine/threonine kinase activity [GO:0004674]	ATP binding [GO:0005524]; penicillin binding [GO:0008658]; protein serine/threonine kinase activity [GO:0004674]		PF03793;PF00069;
C9YPF0	C9YPF0_PEPDR	unreviewed	Serine/threonine-protein kinase and phosphatase	stk CDR20291_2464	Peptoclostridium difficile (strain R20291) (Clostridium difficile)	671	ATP binding [GO:0005524]; penicillin binding [GO:0008658]; protein serine/threonine kinase activity [GO:0004674]	protein serine/threonine kinase activity [GO:0004674]	ATP binding [GO:0005524]; penicillin binding [GO:0008658]; protein serine/threonine kinase activity [GO:0004674]		PF03793;PF00069;
D5Q268	D5Q268_PEPDI	unreviewed	Kinase domain protein	HMPREF0220_1000	Peptoclostridium difficile NAP08	667	ATP binding [GO:0005524]; penicillin binding [GO:0008658]; protein serine/threonine kinase activity [GO:0004674]	protein serine/threonine kinase activity [GO:0004674]	ATP binding [GO:0005524]; penicillin binding [GO:0008658]; protein serine/threonine kinase activity [GO:0004674]		PF03793;PF00069;
D5RX72	D5RX72_PEPDI	unreviewed	Kinase domain protein	HMPREF0219_0903	Peptoclostridium difficile NAP07	667	ATP binding [GO:0005524]; penicillin binding [GO:0008658]; protein serine/threonine kinase activity [GO:0004674]	protein serine/threonine kinase activity [GO:0004674]	ATP binding [GO:0005524]; penicillin binding [GO:0008658]; protein serine/threonine kinase activity [GO:0004674]		PF03793;PF00069;
D8UTN8	D8UTN8_9MICC	unreviewed	Kinase domain protein	HMPREF0734_01851	Rothia dentocariosa M567	725	ATP binding [GO:0005524]; penicillin binding [GO:0008658]; protein serine/threonine kinase activity [GO:0004674]	protein serine/threonine kinase activity [GO:0004674]	ATP binding [GO:0005524]; penicillin binding [GO:0008658]; protein serine/threonine kinase activity [GO:0004674]		PF03793;PF00069;
E3H364	E3H364_ROTDC	unreviewed	Kinase domain protein	HMPREF0733_10946	Rothia dentocariosa (strain ATCC 17931 / CDC X599 / XDIA)	725	ATP binding [GO:0005524]; penicillin binding [GO:0008658]; protein serine/threonine kinase activity [GO:0004674]	protein serine/threonine kinase activity [GO:0004674]	ATP binding [GO:0005524]; penicillin binding [GO:0008658]; protein serine/threonine kinase activity [GO:0004674]		PF03793;PF00069;
F3AA09	F3AA09_9BACL	unreviewed	Uncharacterized protein	HMPREF0433_01634	Gemella sanguinis M325	657	ATP binding [GO:0005524]; penicillin binding [GO:0008658]; protein serine/threonine kinase activity [GO:0004674]	protein serine/threonine kinase activity [GO:0004674]	ATP binding [GO:0005524]; penicillin binding [GO:0008658]; protein serine/threonine kinase activity [GO:0004674]		PF03793;PF00069;
G6BDA1	G6BDA1_PEPDI	unreviewed	Kinase domain protein	HMPREF1122_03836	Peptoclostridium difficile 002-P50-2011	671	ATP binding [GO:0005524]; penicillin binding [GO:0008658]; protein serine/threonine kinase activity [GO:0004674]	protein serine/threonine kinase activity [GO:0004674]	ATP binding [GO:0005524]; penicillin binding [GO:0008658]; protein serine/threonine kinase activity [GO:0004674]		PF03793;PF00069;
G6BNB3	G6BNB3_PEPDI	unreviewed	Kinase domain protein	HMPREF1123_03568	Peptoclostridium difficile 050-P50-2011	671	ATP binding [GO:0005524]; penicillin binding [GO:0008658]; protein serine/threonine kinase activity [GO:0004674]	protein serine/threonine kinase activity [GO:0004674]	ATP binding [GO:0005524]; penicillin binding [GO:0008658]; protein serine/threonine kinase activity [GO:0004674]		PF03793;PF00069;
G6C0A7	G6C0A7_PEPDI	unreviewed	Kinase domain protein	HMPREF9945_03603	Peptoclostridium difficile 70-100-2010	671	ATP binding [GO:0005524]; penicillin binding [GO:0008658]; protein serine/threonine kinase activity [GO:0004674]	protein serine/threonine kinase activity [GO:0004674]	ATP binding [GO:0005524]; penicillin binding [GO:0008658]; protein serine/threonine kinase activity [GO:0004674]		PF03793;PF00069;
Q182R7	Q182R7_PEPD6	unreviewed	Putative serine/threonine-protein kinase and phosphatase	stk CD630_25780	Peptoclostridium difficile (strain 630) (Clostridium difficile)	669	ATP binding [GO:0005524]; penicillin binding [GO:0008658]; protein serine/threonine kinase activity [GO:0004674]	protein serine/threonine kinase activity [GO:0004674]	ATP binding [GO:0005524]; penicillin binding [GO:0008658]; protein serine/threonine kinase activity [GO:0004674]		PF03793;PF00069;
C8XGT9	C8XGT9_NAKMY	unreviewed	MbtH domain protein	Namu_3875	Nakamurella multipartita (strain ATCC 700099 / DSM 44233 / JCM 9543 / Y-104) (Microsphaera multipartita)	137					PF03621;
F0SVU6	F0SVU6_SYNGF	unreviewed	Peptidase C11 clostripain	Sgly_1347	Syntrophobotulus glycolicus (strain DSM 8271 / FlGlyR)	715					PF03415;
E0QGK9	E0QGK9_9FIRM	unreviewed	Peptidase, M56 family	HMPREF0379_0157	[Eubacterium] yurii subsp. margaretiae ATCC 43715	669					PF03413;PF05569;
C5NV00	C5NV00_9BACL	unreviewed	Peptidase propeptide and YPEB domain protein	GEMHA0001_1377	Gemella haemolysans ATCC 10379	210					PF03413;
E5V3B4	E5V3B4_9BACL	unreviewed	Peptidase propeptide and YPEB domain-containing protein	HMPREF0432_00871	Gemella morbillorum M424	209					PF03413;
B8FF53	B8FF53_DESAA	unreviewed	Peptidase C39 bacteriocin processing	Dalk_2177	Desulfatibacillum alkenivorans (strain AK-01)	509	ATP binding [GO:0005524]; integral component of membrane [GO:0016021]; peptidase activity [GO:0008233]	peptidase activity [GO:0008233]	ATP binding [GO:0005524]; peptidase activity [GO:0008233]	integral component of membrane [GO:0016021]	PF03412;
A0RJW7	A0RJW7_BACAH	unreviewed	Spore germination protein GerHA	gerHA BALH_4307	Bacillus thuringiensis (strain Al Hakam)	721	integral component of membrane [GO:0016021]; spore germination [GO:0009847]	spore germination [GO:0009847]		integral component of membrane [GO:0016021]	PF03323;
B9J1D5	B9J1D5_BACCQ	unreviewed	Spore germination protein gerha	gerHA BCQ_4547	Bacillus cereus (strain Q1)	708	integral component of membrane [GO:0016021]; spore germination [GO:0009847]	spore germination [GO:0009847]		integral component of membrane [GO:0016021]	PF03323;
C2PLM8	C2PLM8_BACCE	unreviewed	Spore germination protein gerIA	bcere0006_45280	Bacillus cereus MM3	668	integral component of membrane [GO:0016021]; spore germination [GO:0009847]	spore germination [GO:0009847]		integral component of membrane [GO:0016021]	PF03323;
C2TN43	C2TN43_BACCE	unreviewed	Spore germination protein gerIA	bcere0016_45870	Bacillus cereus 95/8201	669	integral component of membrane [GO:0016021]; spore germination [GO:0009847]	spore germination [GO:0009847]		integral component of membrane [GO:0016021]	PF03323;
C2YXW3	C2YXW3_BACCE	unreviewed	Spore germination protein gerIA	bcere0028_44320	Bacillus cereus AH1271	677	integral component of membrane [GO:0016021]; spore germination [GO:0009847]	spore germination [GO:0009847]		integral component of membrane [GO:0016021]	PF03323;
G8UCJ3	G8UCJ3_BACCE	unreviewed	Spore germination protein GerHA/GerIA	bcf_23745	Bacillus cereus F837/76	682	integral component of membrane [GO:0016021]; spore germination [GO:0009847]	spore germination [GO:0009847]		integral component of membrane [GO:0016021]	PF03323;
Q632V8	Q632V8_BACCZ	unreviewed	Spore germination protein	gerHA BCE33L4483	Bacillus cereus (strain ZK / E33L)	735	integral component of membrane [GO:0016021]; spore germination [GO:0009847]	spore germination [GO:0009847]		integral component of membrane [GO:0016021]	PF03323;
F2M3J6	F2M3J6_LACAL	unreviewed	Putative amidase	LAB52_09873	Lactobacillus amylovorus (strain GRL 1118)	395	peptidoglycan-based cell wall [GO:0009274]; S-layer [GO:0030115]; structural constituent of cell wall [GO:0005199]		structural constituent of cell wall [GO:0005199]	peptidoglycan-based cell wall [GO:0009274]; S-layer [GO:0030115]	PF03217;
F2M3P7	F2M3P7_LACAL	unreviewed	Uncharacterized protein	LAB52_10158	Lactobacillus amylovorus (strain GRL 1118)	316					PF03217;
B9XWE9	B9XWE9_HELPX	unreviewed	Uncharacterized protein	HP9810_884g1	Helicobacter pylori 98-10	2396					PF03077;
G2M5X9	G2M5X9_HELPX	unreviewed	Vacuolating cytotoxin VacA-like protein	HPPN120_04540	Helicobacter pylori Puno120	2411					PF03077;
G2M8L4	G2M8L4_HELPX	unreviewed	Vacuolating cytotoxin VacA-like protein	HPPN135_04555	Helicobacter pylori Puno135	2429					PF03077;
Q17YA7	Q17YA7_HELAH	unreviewed	Putative vacuolating cytotoxin (VacA) paralog	vacA Hac_0549	Helicobacter acinonychis (strain Sheeba)	2910	extracellular region [GO:0005576]; pathogenesis [GO:0009405]	pathogenesis [GO:0009405]		extracellular region [GO:0005576]	PF03077;
G7M579	G7M579_9CLOT	unreviewed	5'-Nucleotidase domain-containing protein	CDLVIII_3099	Clostridium sp. DL-VIII	1485	hydrolase activity, acting on ester bonds [GO:0016788]; metal ion binding [GO:0046872]; nucleotide binding [GO:0000166]; nucleotide catabolic process [GO:0009166]	hydrolase activity, acting on ester bonds [GO:0016788]; nucleotide catabolic process [GO:0009166]	hydrolase activity, acting on ester bonds [GO:0016788]; metal ion binding [GO:0046872]; nucleotide binding [GO:0000166]		PF02872;PF01473;PF00149;
A0Q5K5	A0Q5K5_FRATN	unreviewed	Chitinase, glycosyl hydrolase family 18	chiA FTN_0627	Francisella tularensis subsp. novicida (strain U112)	870	carbohydrate binding [GO:0030246]; carbohydrate metabolic process [GO:0005975]; chitinase activity [GO:0004568]; chitin catabolic process [GO:0006032]; extracellular region [GO:0005576]	carbohydrate metabolic process [GO:0005975]; chitinase activity [GO:0004568]; chitin catabolic process [GO:0006032]	carbohydrate binding [GO:0030246]; chitinase activity [GO:0004568]	extracellular region [GO:0005576]	PF02839;PF00041;PF00704;
B4AQJ7	B4AQJ7_FRANO	unreviewed	Glycosyl hydrolase, family 18	FTE_1686	Francisella tularensis subsp. novicida FTE	870	carbohydrate binding [GO:0030246]; carbohydrate metabolic process [GO:0005975]; chitinase activity [GO:0004568]; chitin catabolic process [GO:0006032]; extracellular region [GO:0005576]	carbohydrate metabolic process [GO:0005975]; chitinase activity [GO:0004568]; chitin catabolic process [GO:0006032]	carbohydrate binding [GO:0030246]; chitinase activity [GO:0004568]	extracellular region [GO:0005576]	PF02839;PF00041;PF00704;
E2MNC0	E2MNC0_FRANO	unreviewed	Glycosyl hydrolase, family 18	FTG_1310	Francisella tularensis subsp. novicida FTG	899	carbohydrate binding [GO:0030246]; carbohydrate metabolic process [GO:0005975]; chitinase activity [GO:0004568]; chitin catabolic process [GO:0006032]; extracellular region [GO:0005576]	carbohydrate metabolic process [GO:0005975]; chitinase activity [GO:0004568]; chitin catabolic process [GO:0006032]	carbohydrate binding [GO:0030246]; chitinase activity [GO:0004568]	extracellular region [GO:0005576]	PF02839;PF00041;PF00704;
F4BE77	F4BE77_FRACF	unreviewed	Chitinase (EC 3.2.1.14)	FNFX1_0621	Francisella cf. novicida (strain Fx1)	889	carbohydrate binding [GO:0030246]; carbohydrate metabolic process [GO:0005975]; chitinase activity [GO:0004568]; chitin catabolic process [GO:0006032]; extracellular region [GO:0005576]	carbohydrate metabolic process [GO:0005975]; chitinase activity [GO:0004568]; chitin catabolic process [GO:0006032]	carbohydrate binding [GO:0030246]; chitinase activity [GO:0004568]	extracellular region [GO:0005576]	PF02839;PF00041;PF00704;
F4BJT5	F4BJT5_FRACN	unreviewed	Chitinase (EC 3.2.1.14)	FN3523_0572	Francisella cf. novicida (strain 3523)	896	carbohydrate binding [GO:0030246]; carbohydrate metabolic process [GO:0005975]; chitinase activity [GO:0004568]; chitin catabolic process [GO:0006032]; extracellular region [GO:0005576]	carbohydrate metabolic process [GO:0005975]; chitinase activity [GO:0004568]; chitin catabolic process [GO:0006032]	carbohydrate binding [GO:0030246]; chitinase activity [GO:0004568]	extracellular region [GO:0005576]	PF02839;PF00041;PF00704;
Q09WI8	Q09WI8_FRANO	unreviewed	ChiA	chiA	Francisella novicida	870	carbohydrate binding [GO:0030246]; carbohydrate metabolic process [GO:0005975]; chitinase activity [GO:0004568]; chitin catabolic process [GO:0006032]; extracellular region [GO:0005576]	carbohydrate metabolic process [GO:0005975]; chitinase activity [GO:0004568]; chitin catabolic process [GO:0006032]	carbohydrate binding [GO:0030246]; chitinase activity [GO:0004568]	extracellular region [GO:0005576]	PF02839;PF00041;PF00704;
B5I016	B5I016_9ACTO	unreviewed	Integral membrane protein	SSEG_09620	Streptomyces sviceus ATCC 29083	577					PF02618;
C7PVQ6	C7PVQ6_CATAD	unreviewed	Aminodeoxychorismate lyase	Caci_2380	Catenulispora acidiphila (strain DSM 44928 / NRRL B-24433 / NBRC 102108 / JCM 14897)	691	lyase activity [GO:0016829]	lyase activity [GO:0016829]	lyase activity [GO:0016829]		PF02618;
D6AKD9	D6AKD9_STRFL	unreviewed	Integral membrane protein	SSGG_00586	Streptomyces roseosporus NRRL 15998	577					PF02618;
A3IAQ9	A3IAQ9_9BACI	unreviewed	Minor serine proteinase	BB14905_03475	Bacillus sp. B14905	1397	serine-type endopeptidase activity [GO:0004252]	serine-type endopeptidase activity [GO:0004252]	serine-type endopeptidase activity [GO:0004252]		PF02368;PF05922;PF02225;PF00082;
B1HNW3	B1HNW3_LYSSC	unreviewed	Minor extracellular protease vpr (EC 3.4.21.-)	Bsph_4732	Lysinibacillus sphaericus (strain C3-41)	1381	serine-type endopeptidase activity [GO:0004252]	serine-type endopeptidase activity [GO:0004252]	serine-type endopeptidase activity [GO:0004252]		PF02368;PF05922;PF02225;PF00082;
E9S7Z9	E9S7Z9_RUMAL	unreviewed	Bacterial stress protein	CUS_7374	Ruminococcus albus 8	543	response to stress [GO:0006950]	response to stress [GO:0006950]			PF02342;
A6DIN5	A6DIN5_9BACT	unreviewed	Transcription termination factor Rho (EC 3.6.4.-) (ATP-dependent helicase Rho)	rho LNTAR_10411	Lentisphaera araneosa HTCC2155	613	ATP binding [GO:0005524]; DNA binding [GO:0003677]; DNA-templated transcription, termination [GO:0006353]; helicase activity [GO:0004386]; regulation of transcription, DNA-templated [GO:0006355]; RNA binding [GO:0003723]; RNA-dependent ATPase activity [GO:0008186]	DNA-templated transcription, termination [GO:0006353]; helicase activity [GO:0004386]; regulation of transcription, DNA-templated [GO:0006355]; RNA-dependent ATPase activity [GO:0008186]	ATP binding [GO:0005524]; DNA binding [GO:0003677]; helicase activity [GO:0004386]; RNA binding [GO:0003723]; RNA-dependent ATPase activity [GO:0008186]		PF02178;PF00006;PF07498;PF07497;
F8FBP6	F8FBP6_PAEMK	unreviewed	Beta-xylanase (EC 3.2.1.8)	KNP414_04567	Paenibacillus mucilaginosus (strain KNP414)	1583	carbohydrate binding [GO:0030246]; endo-1,4-beta-xylanase activity [GO:0031176]; hydrolase activity, acting on carbon-nitrogen (but not peptide) bonds [GO:0016810]; xylan catabolic process [GO:0045493]	endo-1,4-beta-xylanase activity [GO:0031176]; hydrolase activity, acting on carbon-nitrogen (but not peptide) bonds [GO:0016810]; xylan catabolic process [GO:0045493]	carbohydrate binding [GO:0030246]; endo-1,4-beta-xylanase activity [GO:0031176]; hydrolase activity, acting on carbon-nitrogen (but not peptide) bonds [GO:0016810]		PF02018;PF06452;PF00331;PF01522;PF00395;
E6UB84	E6UB84_RUMA7	unreviewed	Endo-1,4-beta-xylanase (EC 3.2.1.8)	Rumal_0908	Ruminococcus albus (strain ATCC 27210 / DSM 20455 / JCM 14654 / NCDO 2250 / 7)	780	endo-1,4-beta-xylanase activity [GO:0031176]; hydrolase activity, acting on carbon-nitrogen (but not peptide) bonds [GO:0016810]; xylan catabolic process [GO:0045493]	endo-1,4-beta-xylanase activity [GO:0031176]; hydrolase activity, acting on carbon-nitrogen (but not peptide) bonds [GO:0016810]; xylan catabolic process [GO:0045493]	endo-1,4-beta-xylanase activity [GO:0031176]; hydrolase activity, acting on carbon-nitrogen (but not peptide) bonds [GO:0016810]		PF02018;PF00457;PF01522;
C5BNA8	C5BNA8_TERTT	unreviewed	Endoglucanase (EC 3.2.1.4)	TERTU_2894	Teredinibacter turnerae (strain ATCC 39867 / T7901)	814	cellulase activity [GO:0008810]; cellulose binding [GO:0030248]; cellulose catabolic process [GO:0030245]	cellulase activity [GO:0008810]; cellulose catabolic process [GO:0030245]	cellulase activity [GO:0008810]; cellulose binding [GO:0030248]		PF02013;PF00553;PF00150;
E0IET4	E0IET4_9BACL	unreviewed	YD repeat protein	PaecuDRAFT_4175	Paenibacillus curdlanolyticus YK9	2837	nucleotidyltransferase activity [GO:0016779]; self proteolysis [GO:0097264]	nucleotidyltransferase activity [GO:0016779]; self proteolysis [GO:0097264]	nucleotidyltransferase activity [GO:0016779]		PF01909;PF05593;
C2HA00	C2HA00_ENTFC	unreviewed	NlpC/P60 family protein	HMPREF0352_1032	Enterococcus faecium TX1330	718	amidase activity [GO:0004040]	amidase activity [GO:0004040]	amidase activity [GO:0004040]		PF01832;PF00877;
C9AI58	C9AI58_ENTFC	unreviewed	N-acetylmuramoyl-L-alanine amidase	EFVG_01666	Enterococcus faecium Com12	718	amidase activity [GO:0004040]	amidase activity [GO:0004040]	amidase activity [GO:0004040]		PF01832;PF00877;
C9ASJ4	C9ASJ4_ENTFC	unreviewed	N-acetylmuramoyl-L-alanine amidase	EFWG_02346	Enterococcus faecium Com15	718	amidase activity [GO:0004040]	amidase activity [GO:0004040]	amidase activity [GO:0004040]		PF01832;PF00877;
C9BAG6	C9BAG6_ENTFC	unreviewed	N-acetylmuramoyl-L-alanine amidase	EFRG_02611	Enterococcus faecium 1,231,501	696	amidase activity [GO:0004040]	amidase activity [GO:0004040]	amidase activity [GO:0004040]		PF01832;PF00877;
C9BI23	C9BI23_ENTFC	unreviewed	N-acetylmuramoyl-L-alanine amidase	EFSG_02517	Enterococcus faecium 1,141,733	718	amidase activity [GO:0004040]	amidase activity [GO:0004040]	amidase activity [GO:0004040]		PF01832;PF00877;
C9BL50	C9BL50_ENTFC	unreviewed	N-acetylmuramoyl-L-alanine amidase	EFQG_00810	Enterococcus faecium 1,231,502	694	amidase activity [GO:0004040]	amidase activity [GO:0004040]	amidase activity [GO:0004040]		PF01832;PF00877;
C9BWQ3	C9BWQ3_ENTFC	unreviewed	N-acetylmuramoyl-L-alanine amidase	EFUG_01683	Enterococcus faecium 1,231,408	715	amidase activity [GO:0004040]	amidase activity [GO:0004040]	amidase activity [GO:0004040]		PF01832;PF00877;
C9C4X6	C9C4X6_ENTFC	unreviewed	Mannosyl-glycoprotein endo-beta-N-acetylglucosaminidase (Fragment)	EFTG_01673	Enterococcus faecium 1,231,410	692	amidase activity [GO:0004040]	amidase activity [GO:0004040]	amidase activity [GO:0004040]		PF01832;PF00877;
C9CBJ1	C9CBJ1_ENTFC	unreviewed	N-acetylmuramoyl-L-alanine amidase	EFPG_01136	Enterococcus faecium 1,230,933	694	amidase activity [GO:0004040]	amidase activity [GO:0004040]	amidase activity [GO:0004040]		PF01832;PF00877;
D0AC97	D0AC97_ENTFC	unreviewed	Uncharacterized protein	EFZG_01089	Enterococcus faecium TC 6	706	amidase activity [GO:0004040]	amidase activity [GO:0004040]	amidase activity [GO:0004040]		PF01832;PF00877;
D3LH04	D3LH04_ENTFC	unreviewed	Uncharacterized protein	EDAG_01473	Enterococcus faecium D344SRF	706	amidase activity [GO:0004040]	amidase activity [GO:0004040]	amidase activity [GO:0004040]		PF01832;PF00877;
D4QP89	D4QP89_ENTFC	unreviewed	Putative glycosidase GlyA	EfmE980_2606	Enterococcus faecium E980	721	amidase activity [GO:0004040]; hydrolase activity, acting on glycosyl bonds [GO:0016798]	amidase activity [GO:0004040]; hydrolase activity, acting on glycosyl bonds [GO:0016798]	amidase activity [GO:0004040]; hydrolase activity, acting on glycosyl bonds [GO:0016798]		PF01832;PF00877;
D4QXN7	D4QXN7_ENTFC	unreviewed	Putative glycosidase GlyA	EfmE1071_2690	Enterococcus faecium E1071	714	amidase activity [GO:0004040]; hydrolase activity, acting on glycosyl bonds [GO:0016798]	amidase activity [GO:0004040]; hydrolase activity, acting on glycosyl bonds [GO:0016798]	amidase activity [GO:0004040]; hydrolase activity, acting on glycosyl bonds [GO:0016798]		PF01832;PF00877;
D4QYF7	D4QYF7_ENTFC	unreviewed	Putative glycosidase GlyA	EfmE1162_0244	Enterococcus faecium E1162	714	amidase activity [GO:0004040]; hydrolase activity, acting on glycosyl bonds [GO:0016798]	amidase activity [GO:0004040]; hydrolase activity, acting on glycosyl bonds [GO:0016798]	amidase activity [GO:0004040]; hydrolase activity, acting on glycosyl bonds [GO:0016798]		PF01832;PF00877;
D4R967	D4R967_ENTFC	unreviewed	Putative glycosidase GlyA	EfmE1636_1345	Enterococcus faecium E1636	706	amidase activity [GO:0004040]; hydrolase activity, acting on glycosyl bonds [GO:0016798]	amidase activity [GO:0004040]; hydrolase activity, acting on glycosyl bonds [GO:0016798]	amidase activity [GO:0004040]; hydrolase activity, acting on glycosyl bonds [GO:0016798]		PF01832;PF00877;
D4RIP1	D4RIP1_ENTFC	unreviewed	Putative glycosidase GlyA (Fragment)	EfmE1679_1783	Enterococcus faecium E1679	694	amidase activity [GO:0004040]; hydrolase activity, acting on glycosyl bonds [GO:0016798]	amidase activity [GO:0004040]; hydrolase activity, acting on glycosyl bonds [GO:0016798]	amidase activity [GO:0004040]; hydrolase activity, acting on glycosyl bonds [GO:0016798]		PF01832;PF00877;
D4RPN1	D4RPN1_ENTFC	unreviewed	Putative glycosidase GlyA	EfmU0317_0741	Enterococcus faecium U0317	714	amidase activity [GO:0004040]; hydrolase activity, acting on glycosyl bonds [GO:0016798]	amidase activity [GO:0004040]; hydrolase activity, acting on glycosyl bonds [GO:0016798]	amidase activity [GO:0004040]; hydrolase activity, acting on glycosyl bonds [GO:0016798]		PF01832;PF00877;
D4SJ12	D4SJ12_ENTFC	unreviewed	Putative glycosidase GlyA	EfmE1039_0427	Enterococcus faecium E1039	716	amidase activity [GO:0004040]; hydrolase activity, acting on glycosyl bonds [GO:0016798]	amidase activity [GO:0004040]; hydrolase activity, acting on glycosyl bonds [GO:0016798]	amidase activity [GO:0004040]; hydrolase activity, acting on glycosyl bonds [GO:0016798]		PF01832;PF00877;
D4VY74	D4VY74_ENTFC	unreviewed	NlpC/P60 family protein	CUO_1760	Enterococcus faecium PC4.1	718	amidase activity [GO:0004040]	amidase activity [GO:0004040]	amidase activity [GO:0004040]		PF01832;PF00877;
E4IAQ1	E4IAQ1_ENTFC	unreviewed	NlpC/P60 family protein	HMPREF9525_02252	Enterococcus faecium TX0133a04	716	amidase activity [GO:0004040]	amidase activity [GO:0004040]	amidase activity [GO:0004040]		PF01832;PF00877;
E4ILK2	E4ILK2_ENTFC	unreviewed	NlpC/P60 family protein	HMPREF9527_02968	Enterococcus faecium TX0133C	716	amidase activity [GO:0004040]	amidase activity [GO:0004040]	amidase activity [GO:0004040]		PF01832;PF00877;
E4IQB1	E4IQB1_ENTFC	unreviewed	NlpC/P60 family protein	HMPREF9522_01155	Enterococcus faecium TX0082	714	amidase activity [GO:0004040]	amidase activity [GO:0004040]	amidase activity [GO:0004040]		PF01832;PF00877;
E4J3V0	E4J3V0_ENTFC	unreviewed	NlpC/P60 family protein	HMPREF9523_03121	Enterococcus faecium TX0133A	716	amidase activity [GO:0004040]	amidase activity [GO:0004040]	amidase activity [GO:0004040]		PF01832;PF00877;
E4JA20	E4JA20_ENTFC	unreviewed	NlpC/P60 family protein	HMPREF9526_02142	Enterococcus faecium TX0133B	716	amidase activity [GO:0004040]	amidase activity [GO:0004040]	amidase activity [GO:0004040]		PF01832;PF00877;
E4JJ32	E4JJ32_ENTFC	unreviewed	NlpC/P60 family protein	HMPREF9524_02170	Enterococcus faecium TX0133a01	716	amidase activity [GO:0004040]	amidase activity [GO:0004040]	amidase activity [GO:0004040]		PF01832;PF00877;
G9SPA2	G9SPA2_ENTFC	unreviewed	Putative glycosidase GlyA	EfmE4453_2662	Enterococcus faecium E4453	714	amidase activity [GO:0004040]; hydrolase activity, acting on glycosyl bonds [GO:0016798]	amidase activity [GO:0004040]; hydrolase activity, acting on glycosyl bonds [GO:0016798]	amidase activity [GO:0004040]; hydrolase activity, acting on glycosyl bonds [GO:0016798]		PF01832;PF00877;
G9SX34	G9SX34_ENTFC	unreviewed	Putative glycosidase GlyA	EfmE4452_0921	Enterococcus faecium E4452	714	amidase activity [GO:0004040]; hydrolase activity, acting on glycosyl bonds [GO:0016798]	amidase activity [GO:0004040]; hydrolase activity, acting on glycosyl bonds [GO:0016798]	amidase activity [GO:0004040]; hydrolase activity, acting on glycosyl bonds [GO:0016798]		PF01832;PF00877;
Q3Y2W1	Q3Y2W1_ENTFC	unreviewed	C40 family peptidase (NLP/P60:Mannosyl-glycoprotein endo-beta-N-acetylglucosamidase)	EfaeDRAFT_2102 HMPREF0351_10449	Enterococcus faecium DO	714	amidase activity [GO:0004040]	amidase activity [GO:0004040]	amidase activity [GO:0004040]		PF01832;PF00877;
Q93LK5	Q93LK5_ENTFC	unreviewed	Putative glycosidase GlyA		Enterococcus faecium (Streptococcus faecium)	714	amidase activity [GO:0004040]; hydrolase activity, acting on glycosyl bonds [GO:0016798]	amidase activity [GO:0004040]; hydrolase activity, acting on glycosyl bonds [GO:0016798]	amidase activity [GO:0004040]; hydrolase activity, acting on glycosyl bonds [GO:0016798]		PF01832;PF00877;
D2EJB4	D2EJB4_PEDAC	unreviewed	KxYKxGKxW signal domain protein	HMPREF9024_00876	Pediococcus acidilactici 7_4	927	amidase activity [GO:0004040]; N-acetylmuramoyl-L-alanine amidase activity [GO:0008745]; peptidoglycan catabolic process [GO:0009253]	amidase activity [GO:0004040]; N-acetylmuramoyl-L-alanine amidase activity [GO:0008745]; peptidoglycan catabolic process [GO:0009253]	amidase activity [GO:0004040]; N-acetylmuramoyl-L-alanine amidase activity [GO:0008745]		PF01510;PF01832;
E0NI38	E0NI38_PEDAC	unreviewed	KxYKxGKxW signal domain protein	HMPREF0623_1669	Pediococcus acidilactici DSM 20284	935	amidase activity [GO:0004040]; N-acetylmuramoyl-L-alanine amidase activity [GO:0008745]; peptidoglycan catabolic process [GO:0009253]	amidase activity [GO:0004040]; N-acetylmuramoyl-L-alanine amidase activity [GO:0008745]; peptidoglycan catabolic process [GO:0009253]	amidase activity [GO:0004040]; N-acetylmuramoyl-L-alanine amidase activity [GO:0008745]		PF01510;PF01832;
G6IP20	G6IP20_PEDAC	unreviewed	N-acetylmuramidase	KIW_02218	Pediococcus acidilactici MA18/5M	935	amidase activity [GO:0004040]; N-acetylmuramoyl-L-alanine amidase activity [GO:0008745]; peptidoglycan catabolic process [GO:0009253]	amidase activity [GO:0004040]; N-acetylmuramoyl-L-alanine amidase activity [GO:0008745]; peptidoglycan catabolic process [GO:0009253]	amidase activity [GO:0004040]; N-acetylmuramoyl-L-alanine amidase activity [GO:0008745]		PF01510;PF01832;
Q2WCM8	Q2WCM8_LISMN	unreviewed	P60 protein	p60	Listeria monocytogenes	374					PF01476;PF08239;
C1L0L1	C1L0L1_LISMC	unreviewed	P60 extracellular protein, invasion associated protein Iap	iap Lm4b_00608	Listeria monocytogenes serotype 4b (strain CLIP80459)	477					PF01476;PF00877;PF08239;
C8JV89	C8JV89_LISMN	unreviewed	Invasion associated protein p60	LMIG_01689	Listeria monocytogenes FSL N3-165	480					PF01476;PF00877;PF08239;
C8K3H7	C8K3H7_LISMN	unreviewed	Invasion associated protein p60	LMJG_01555	Listeria monocytogenes FSL R2-503	477					PF01476;PF00877;PF08239;
C8K7R9	C8K7R9_LISMN	unreviewed	Invasion associated protein p60	LMMG_01210	Listeria monocytogenes F6900	480					PF01476;PF00877;PF08239;
D2NYL4	D2NYL4_LISM1	unreviewed	P60 extracellular protein, invasion associated protein Iap	iap LM5578_0610	Listeria monocytogenes serotype 1/2a (strain 08-5578)	482					PF01476;PF00877;PF08239;
D2PA33	D2PA33_LISM2	unreviewed	P60 extracellular protein, invasion associated protein Iap	iap LM5923_0609	Listeria monocytogenes serotype 1/2a (strain 08-5923)	482					PF01476;PF00877;PF08239;
D4PIS2	D4PIS2_LISMN	unreviewed	Invasion associated protein p60	LMBG_00655	Listeria monocytogenes FSL J1-194	477					PF01476;PF00877;PF08239;
D4PRA0	D4PRA0_LISMN	unreviewed	Protein p60	LMPG_00127	Listeria monocytogenes J2818	480					PF01476;PF00877;PF08239;
D4Q3P0	D4Q3P0_LISMN	unreviewed	Invasion associated protein p60	LMSG_01846	Listeria monocytogenes HPB2262	475					PF01476;PF00877;PF08239;
D7UKF2	D7UKF2_LISMN	unreviewed	Putative uncharacterized protein	LMHG_10255	Listeria monocytogenes FSL N1-017	477					PF01476;PF00877;PF08239;
F3RHW9	F3RHW9_LISMN	unreviewed	Peptigoglycan-binding protein LysM	LM220_07422	Listeria monocytogenes J1-220	477					PF01476;PF00877;PF08239;
F3YRG2	F3YRG2_LISMN	unreviewed	Protein p60	LMOSA_14850	Listeria monocytogenes str. Scott A	477					PF01476;PF00877;PF08239;
G2JTZ4	G2JTZ4_LISMN	unreviewed	p60	LMOG_02171	Listeria monocytogenes J0161	478					PF01476;PF00877;PF08239;
G2K3V5	G2K3V5_LISM4	unreviewed	Invasion associated secreted endopeptidase	LMRG_00264	Listeria monocytogenes serotype 1/2a (strain 10403S)	476					PF01476;PF00877;PF08239;
G2K597	G2K597_LISMN	unreviewed	Invasion associated protein p60	LMKG_01312	Listeria monocytogenes FSL R2-561	484					PF01476;PF00877;PF08239;
G2KHR9	G2KHR9_LISMN	unreviewed	Invasion associated protein p60	LMLG_0546	Listeria monocytogenes Finland 1998	478					PF01476;PF00877;PF08239;
G3GMD6	G3GMD6_LISMN	unreviewed	Invasion associated protein p60	iap	Listeria monocytogenes	486					PF01476;PF00877;PF08239;
G3GME0	G3GME0_LISMN	unreviewed	Invasion associated protein p60	iap	Listeria monocytogenes ATCC 19117	477					PF01476;PF00877;PF08239;
G3GME4	G3GME4_LISIO	unreviewed	Invasion associated protein p60	iap	Listeria innocua	481					PF01476;PF00877;PF08239;
P21171	P60_LISMO	reviewed	Probable endopeptidase p60 (EC 3.4.-.-) (Invasion-associated protein p60)	iap lmo0582	Listeria monocytogenes serovar 1/2a (strain ATCC BAA-679 / EGD-e)	484	cysteine-type peptidase activity [GO:0008234]	cysteine-type peptidase activity [GO:0008234]	cysteine-type peptidase activity [GO:0008234]		PF01476;PF00877;PF08239;
Q4EPQ6	Q4EPQ6_LISMN	unreviewed	Protein P60	iap LMOf6854_0623	Listeria monocytogenes serotype 1/2a str. F6854	480					PF01476;PF00877;PF08239;
Q4TVQ4	Q4TVQ4_LISMN	unreviewed	Iap	iap	Listeria monocytogenes	476					PF01476;PF00877;PF08239;
Q722W8	Q722W8_LISMF	unreviewed	Protein P60	iap LMOf2365_0611	Listeria monocytogenes serotype 4b (strain F2365)	477					PF01476;PF00877;PF08239;
Q83TB3	Q83TB3_LISMN	unreviewed	Invasion associated protein p60 (Fragment)	iap	Listeria monocytogenes	446					PF01476;PF00877;PF08239;
Q83TQ3	Q83TQ3_LISMN	unreviewed	Invasion associated protein p60 (Peptidase) (Peptigoglycan-binding protein LysM)	iap CQ02_03140 M638_05700	Listeria monocytogenes	477					PF01476;PF00877;PF08239;
Q84DL8	Q84DL8_LISMN	unreviewed	Invasion associated protein p60	iap	Listeria monocytogenes	482					PF01476;PF00877;PF08239;
Q84DM0	Q84DM0_LISMN	unreviewed	Invasion associated protein p60	iap	Listeria monocytogenes	477					PF01476;PF00877;PF08239;
Q84DM2	Q84DM2_LISMN	unreviewed	Invasion associated protein p60	iap	Listeria monocytogenes	479					PF01476;PF00877;PF08239;
Q84DM3	Q84DM3_LISMN	unreviewed	Invasion associated protein p60	iap	Listeria monocytogenes	482					PF01476;PF00877;PF08239;
Q84DM5	Q84DM5_LISMN	unreviewed	Invasion associated protein p60	iap	Listeria monocytogenes	477					PF01476;PF00877;PF08239;
Q84DM6	Q84DM6_LISMN	unreviewed	Invasion associated protein p60 (Fragment)	iap	Listeria monocytogenes	456					PF01476;PF00877;PF08239;
Q84DM7	Q84DM7_LISMN	unreviewed	Invasion associated protein p60 (Fragment)	iap	Listeria monocytogenes	457					PF01476;PF00877;PF08239;
Q84DM8	Q84DM8_LISMN	unreviewed	Invasion associated protein p60 (Fragment)	iap	Listeria monocytogenes	456					PF01476;PF00877;PF08239;
Q84DM9	Q84DM9_LISMN	unreviewed	Invasion associated protein p60 (Fragment)	iap	Listeria monocytogenes	456					PF01476;PF00877;PF08239;
Q84DN0	Q84DN0_LISMN	unreviewed	Invasion associated protein p60 (Peptidase)	iap EL89_12700 HR60_12865 HR68_04115 HR70_12850 HR72_12880 HR79_12145 HR85_15315 HR86_09980 HR87_14890 HR90_04275 HR95_05360 HR99_12850 HS02_04515 HS05_15355 HS09_13580 HS10_12135 HS12_15050 HS15_12145 HS21_12825 HS22_12755 HS23_12860 HS30_13475 HS34_12555 HS47_12855 HS53_04290 HS56_12860 HS57_12765 HS64_11480 HS67_12250 HS72_11995 HS78_13300 HS80_12815 HS81_15250 HS88_10030 HS90_12145 HS94_04675…	Listeria monocytogenes	477					PF01476;PF00877;PF08239;
Q84DN1	Q84DN1_LISMN	unreviewed	Invasion associated protein p60	iap	Listeria monocytogenes	477					PF01476;PF00877;PF08239;
Q84DN2	Q84DN2_LISMN	unreviewed	Invasion associated protein p60	iap	Listeria monocytogenes	477					PF01476;PF00877;PF08239;
Q84DN3	Q84DN3_LISMN	unreviewed	Invasion associated protein p60	iap	Listeria monocytogenes	477					PF01476;PF00877;PF08239;
Q84DN5	Q84DN5_LISMN	unreviewed	Invasion associated protein p60 (Fragment)	iap	Listeria monocytogenes	458					PF01476;PF00877;PF08239;
Q84DN6	Q84DN6_LISMN	unreviewed	Invasion associated protein p60 (Fragment)	iap	Listeria monocytogenes	458					PF01476;PF00877;PF08239;
Q84DN7	Q84DN7_LISMN	unreviewed	Invasion associated protein p60 (Fragment)	iap	Listeria monocytogenes	457					PF01476;PF00877;PF08239;
Q84DN9	Q84DN9_LISMN	unreviewed	Invasion associated protein p60	iap	Listeria monocytogenes	478					PF01476;PF00877;PF08239;
Q84DP0	Q84DP0_LISMN	unreviewed	Invasion associated protein p60	iap	Listeria monocytogenes	478					PF01476;PF00877;PF08239;
Q84DP1	Q84DP1_LISMN	unreviewed	Invasion associated protein p60	iap	Listeria monocytogenes	477					PF01476;PF00877;PF08239;
Q84DP2	Q84DP2_LISMN	unreviewed	Invasion associated protein p60 (Fragment)	iap	Listeria monocytogenes	448					PF01476;PF00877;PF08239;
Q84DP3	Q84DP3_LISMN	unreviewed	Invasion associated protein p60	iap	Listeria monocytogenes	479					PF01476;PF00877;PF08239;
Q84DP4	Q84DP4_LISMN	unreviewed	Invasion associated protein p60 (Fragment)	iap	Listeria monocytogenes	457					PF01476;PF00877;PF08239;
Q84DP6	Q84DP6_LISMN	unreviewed	Invasion associated protein p60	iap	Listeria monocytogenes	477					PF01476;PF00877;PF08239;
Q84DP7	Q84DP7_LISMN	unreviewed	Invasion associated protein p60	iap	Listeria monocytogenes	477					PF01476;PF00877;PF08239;
Q84DP8	Q84DP8_LISMN	unreviewed	Invasion associated protein p60	iap	Listeria monocytogenes	477					PF01476;PF00877;PF08239;
Q84DP9	Q84DP9_LISMN	unreviewed	Invasion associated protein p60	iap	Listeria monocytogenes	477					PF01476;PF00877;PF08239;
Q84DQ0	Q84DQ0_LISMN	unreviewed	Invasion associated protein p60	iap	Listeria monocytogenes	477					PF01476;PF00877;PF08239;
Q84DQ2	Q84DQ2_LISMN	unreviewed	Invasion associated protein p60	iap	Listeria monocytogenes	477					PF01476;PF00877;PF08239;
Q84DQ5	Q84DQ5_LISMN	unreviewed	Invasion associated protein p60 (Fragment)	iap	Listeria monocytogenes	461					PF01476;PF00877;PF08239;
Q84DQ6	Q84DQ6_LISMN	unreviewed	Invasion associated protein p60 (Fragment)	iap	Listeria monocytogenes	453					PF01476;PF00877;PF08239;
Q84DQ7	Q84DQ7_LISMN	unreviewed	Invasion associated protein p60	iap	Listeria monocytogenes	484					PF01476;PF00877;PF08239;
Q84DQ8	Q84DQ8_LISMN	unreviewed	Invasion associated protein p60 (Fragment)	iap	Listeria monocytogenes	449					PF01476;PF00877;PF08239;
Q84DR0	Q84DR0_LISMN	unreviewed	Invasion associated protein p60 (Fragment)	iap	Listeria monocytogenes	465					PF01476;PF00877;PF08239;
Q84DR1	Q84DR1_LISMN	unreviewed	Invasion associated protein p60	iap	Listeria monocytogenes	486					PF01476;PF00877;PF08239;
Q84DR2	Q84DR2_LISMN	unreviewed	Invasion associated protein p60 (Fragment)	iap	Listeria monocytogenes	444					PF01476;PF00877;PF08239;
Q84DR3	Q84DR3_LISMN	unreviewed	Invasion associated protein p60 (Fragment)	iap	Listeria monocytogenes	450					PF01476;PF00877;PF08239;
Q84DR4	Q84DR4_LISMN	unreviewed	Invasion associated protein p60	iap	Listeria monocytogenes	484					PF01476;PF00877;PF08239;
Q84DR5	Q84DR5_LISMN	unreviewed	Invasion associated protein p60	iap	Listeria monocytogenes	484					PF01476;PF00877;PF08239;
Q84DR6	Q84DR6_LISMN	unreviewed	Invasion associated protein p60	iap	Listeria monocytogenes	484					PF01476;PF00877;PF08239;
Q84DR7	Q84DR7_LISMN	unreviewed	Invasion associated protein p60	iap	Listeria monocytogenes	494					PF01476;PF00877;PF08239;
Q84DR8	Q84DR8_LISMN	unreviewed	Invasion associated protein p60 (Fragment)	iap	Listeria monocytogenes	459					PF01476;PF00877;PF08239;
Q84DR9	Q84DR9_LISMN	unreviewed	Invasion associated protein p60 (Fragment)	iap	Listeria monocytogenes	459					PF01476;PF00877;PF08239;
Q84DS1	Q84DS1_LISMN	unreviewed	Invasion associated protein p60 (Fragment)	iap	Listeria monocytogenes	444					PF01476;PF00877;PF08239;
Q84DS2	Q84DS2_LISMN	unreviewed	Invasion associated protein p60 (Fragment)	iap	Listeria monocytogenes	446					PF01476;PF00877;PF08239;
Q84DS3	Q84DS3_LISMN	unreviewed	Invasion associated protein p60 (Fragment)	iap	Listeria monocytogenes	444					PF01476;PF00877;PF08239;
Q84DS4	Q84DS4_LISMN	unreviewed	Invasion associated protein p60	iap	Listeria monocytogenes	480					PF01476;PF00877;PF08239;
Q84DS5	Q84DS5_LISMN	unreviewed	Invasion associated protein p60	iap	Listeria monocytogenes	480					PF01476;PF00877;PF08239;
Q84DS6	Q84DS6_LISMN	unreviewed	Invasion associated protein p60 (Peptidase)	iap HR59_07750	Listeria monocytogenes	480					PF01476;PF00877;PF08239;
Q84DS7	Q84DS7_LISMN	unreviewed	Invasion associated protein p60	iap	Listeria monocytogenes	478					PF01476;PF00877;PF08239;
Q84DS8	Q84DS8_LISMN	unreviewed	Invasion associated protein p60 (Fragment)	iap	Listeria monocytogenes	456					PF01476;PF00877;PF08239;
Q84DS9	Q84DS9_LISMN	unreviewed	Invasion associated protein p60	iap	Listeria monocytogenes	482					PF01476;PF00877;PF08239;
Q84DT0	Q84DT0_LISMN	unreviewed	Invasion associated protein p60 (Peptidase)	iap HC87_10500 HC90_00635 IJ09_07440	Listeria monocytogenes	482					PF01476;PF00877;PF08239;
Q84DT1	Q84DT1_LISMN	unreviewed	Invasion associated protein p60	iap	Listeria monocytogenes	480					PF01476;PF00877;PF08239;
Q84DT2	Q84DT2_LISMN	unreviewed	Invasion associated protein p60	iap	Listeria monocytogenes	480					PF01476;PF00877;PF08239;
Q84DT3	Q84DT3_LISMN	unreviewed	Invasion associated protein p60 (Fragment)	iap	Listeria monocytogenes	450					PF01476;PF00877;PF08239;
Q84DT4	Q84DT4_LISMN	unreviewed	Invasion associated protein p60 (Fragment)	iap	Listeria monocytogenes	440					PF01476;PF00877;PF08239;
E7FM89	E7FM89_9LACO	unreviewed	LysM domain protein (Uncharacterized protein)	ANHS_830 HMPREF0542_10016	Lactobacillus ruminis ATCC 25644	483					PF01476;PF00877;
F7QZB6	F7QZB6_9LACO	unreviewed	Cell wall-associated hydrolase	LRU_00770	Lactobacillus ruminis SPM0211	491	hydrolase activity [GO:0016787]	hydrolase activity [GO:0016787]	hydrolase activity [GO:0016787]		PF01476;PF00877;
G2TJF3	G2TJF3_BACCO	unreviewed	NLP/P60 protein	Bcoa_1721	Bacillus coagulans 36D1	473					PF01476;PF00877;
A1YSK4	A1YSK4_STAAU	unreviewed	Fibronectin binding protein	fnBP	Staphylococcus aureus subsp. aureus	486					PF01476;
A5H0F6	A5H0F6_STAXY	unreviewed	Elastin binding protein-like protein	ebpS SXYL_01371	Staphylococcus xylosus	541					PF01476;
A5IT08	A5IT08_STAA9	unreviewed	Peptidoglycan-binding LysM	SaurJH9_1537	Staphylococcus aureus (strain JH9)	486					PF01476;
A6U1U9	A6U1U9_STAA2	unreviewed	Peptidoglycan-binding LysM	SaurJH1_1568	Staphylococcus aureus (strain JH1)	486					PF01476;
A7X2J0	A7X2J0_STAA1	unreviewed	Elastin binding protein	ebpS SAHV_1469	Staphylococcus aureus (strain Mu3 / ATCC 700698)	486					PF01476;
A8Z461	A8Z461_STAAT	unreviewed	Elastin-binding protein	ebpS USA300HOU_1419	Staphylococcus aureus (strain USA300 / TCH1516)	486					PF01476;
B9CS36	B9CS36_STACP	unreviewed	LysM domain protein	STACA0001_1726	Staphylococcus capitis SK14	548					PF01476;
B9DNT8	B9DNT8_STACT	unreviewed	Putative elastin binding protein	Sca_1112 SCA_1112	Staphylococcus carnosus (strain TM300)	547					PF01476;
C4VQ78	C4VQ78_LACGS	unreviewed	LysM domain protein	HMPREF0890_1679	Lactobacillus gasseri 202-4	248					PF01476;
C4WA74	C4WA74_STAWA	unreviewed	LysM domain protein	STAWA0001_1855	Staphylococcus warneri L37603	612					PF01476;
C5N5P5	C5N5P5_STAA3	unreviewed	Elastin-binding protein EbpS	ebpS HMPREF0776_2504	Staphylococcus aureus subsp. aureus USA300_TCH959	488					PF01476;
C5PZW8	C5PZW8_STAAU	unreviewed	Elastin-binding protein EbpS	ebpS HMPREF0774_0747	Staphylococcus aureus subsp. aureus TCH130	488					PF01476;
C5Q9A9	C5Q9A9_STAEP	unreviewed	Elastin-binding protein EbpS	ebpS HMPREF0789_1183	Staphylococcus epidermidis BCM-HMP0060	472					PF01476;
C5QSM3	C5QSM3_9STAP	unreviewed	LysM domain protein	HMPREF0793_2229	Staphylococcus caprae M23864:W1	530					PF01476;
C5QX92	C5QX92_STAEP	unreviewed	LysM domain protein	HMPREF0791_1285	Staphylococcus epidermidis W23144	484					PF01476;
C7WD53	C7WD53_ENTFL	unreviewed	Uncharacterized protein	EFIG_05042	Enterococcus faecalis JH1	297					PF01476;
C7WKN6	C7WKN6_ENTFL	unreviewed	Predicted protein	EFEG_00418	Enterococcus faecalis DS5	213					PF01476;
C7ZW95	C7ZW95_STAAU	unreviewed	Elastin-binding protein ebpS	SAAG_02088	Staphylococcus aureus subsp. aureus 55/2053	486					PF01476;
C8A424	C8A424_STAAU	unreviewed	Elastin-binding protein ebpS	SABG_01417	Staphylococcus aureus subsp. aureus 65-1322	486					PF01476;
C8AC02	C8AC02_STAAU	unreviewed	Elastin-binding protein ebpS	SACG_01405	Staphylococcus aureus subsp. aureus 68-397	486					PF01476;
C8AIF7	C8AIF7_STAAU	unreviewed	Elastin-binding protein ebpS	SADG_01517	Staphylococcus aureus subsp. aureus E1410	486					PF01476;
C8AS17	C8AS17_STAAU	unreviewed	Elastin-binding protein ebpS	SAEG_01407	Staphylococcus aureus subsp. aureus M876	486					PF01476;
C8L4D7	C8L4D7_STAAU	unreviewed	Peptidoglycan-binding LysM	SAFG_00409	Staphylococcus aureus A5937	486					PF01476;
C8L9M6	C8L9M6_STAAU	unreviewed	Elastin-binding protein ebpS	SAGG_00617	Staphylococcus aureus A5948	486					PF01476;
C8LLC4	C8LLC4_STAAU	unreviewed	Peptidoglycan-binding LysM	SAHG_02129	Staphylococcus aureus A6224	486					PF01476;
C8LV66	C8LV66_STAAU	unreviewed	Peptidoglycan-binding LysM	SAIG_00008	Staphylococcus aureus A6300	486					PF01476;
C8M3C4	C8M3C4_STAAU	unreviewed	Peptidoglycan-binding LysM	SAJG_00315	Staphylococcus aureus A8115	486					PF01476;
C8M3I1	C8M3I1_STAAU	unreviewed	Peptidoglycan-binding LysM	SAKG_01911	Staphylococcus aureus A9299	486					PF01476;
C8MAW1	C8MAW1_STAAU	unreviewed	Peptidoglycan-binding LysM	SALG_01735	Staphylococcus aureus A9635	487					PF01476;
C8MKX9	C8MKX9_STAAU	unreviewed	Cell surface elastin binding protein	SAMG_01093	Staphylococcus aureus A9719	486					PF01476;
C8MVH9	C8MVH9_STAAU	unreviewed	Peptidoglycan-binding LysM	SANG_00277	Staphylococcus aureus A9763	486					PF01476;
C8N586	C8N586_STAAU	unreviewed	Peptidoglycan-binding LysM	SAOG_00008	Staphylococcus aureus A9781	486					PF01476;
D0K559	D0K559_STAAD	unreviewed	Elastin binding protein, putative	SAAV_1468	Staphylococcus aureus (strain ED98)	486					PF01476;
D1GUU1	D1GUU1_STAA0	unreviewed	Cell surface elastin binding protein	ebpS SATW20_14780	Staphylococcus aureus (strain TW20 / 0582)	486					PF01476;
D1Q836	D1Q836_STAAU	unreviewed	Elastin binding protein EbpS	SAPG_00757	Staphylococcus aureus A9765	486					PF01476;
D1QIM2	D1QIM2_STAAU	unreviewed	Elastin-binding protein ebpS	SAQG_01546	Staphylococcus aureus A10102	486					PF01476;
D1QXG8	D1QXG8_STAAU	unreviewed	Elastin-binding protein ebpS	SGAG_00334	Staphylococcus aureus A8117	486					PF01476;
D1WNE5	D1WNE5_STAEP	unreviewed	Elastin-binding protein EbpS	ebpS HMPREF0797_1631	Staphylococcus epidermidis SK135	472					PF01476;
D1YJG8	D1YJG8_LACGS	unreviewed	LysM domain protein	lysM HMPREF9209_1076	Lactobacillus gasseri 224-1	248					PF01476;
D2F742	D2F742_STAAU	unreviewed	Elastin-binding protein ebpS	SARG_02071	Staphylococcus aureus subsp. aureus C101	486					PF01476;
D2FD87	D2FD87_STAAU	unreviewed	Elastin-binding protein ebpS	SASG_00499	Staphylococcus aureus subsp. aureus C427	486					PF01476;
D2FM16	D2FM16_STAAU	unreviewed	Elastin-binding protein ebpS	SATG_00240	Staphylococcus aureus subsp. aureus D139	484					PF01476;
D2FVH1	D2FVH1_STAAU	unreviewed	Elastin-binding protein EbpS	SAWG_01089	Staphylococcus aureus subsp. aureus M899	486					PF01476;
D2G1Y8	D2G1Y8_STAAU	unreviewed	Elastin-binding protein ebpS	SAXG_01058	Staphylococcus aureus subsp. aureus WBG10049	486					PF01476;
D2GAU2	D2GAU2_STAAU	unreviewed	Elastin-binding protein ebpS	SAYG_00118	Staphylococcus aureus subsp. aureus WW2703/97	486					PF01476;
D2GGC3	D2GGC3_STAAU	unreviewed	Elastin-binding protein ebpS	SDAG_01451	Staphylococcus aureus subsp. aureus Btn1260	486					PF01476;
D2GRN2	D2GRN2_STAAU	unreviewed	Elastin-binding protein EbpS	SFAG_01513	Staphylococcus aureus subsp. aureus C160	486					PF01476;
D2N7A6	D2N7A6_STAA5	unreviewed	Elastin-binding protein EbpS	SAPIG1480	Staphylococcus aureus (strain MRSA ST398 / isolate S0385)	484					PF01476;
D2UMA2	D2UMA2_STAAU	unreviewed	Elastin-binding protein ebpS	SAUG_00881	Staphylococcus aureus subsp. aureus H19	487					PF01476;
D2USA0	D2USA0_STAAU	unreviewed	Elastin-binding protein EbpS	SHAG_01465	Staphylococcus aureus subsp. aureus A017934/97	486					PF01476;
D3EWM5	D3EWM5_STAA4	unreviewed	Elastin binding protein EbpS	ebpS SA2981_1437	Staphylococcus aureus (strain 04-02981)	486					PF01476;
D3L9F2	D3L9F2_OENOE	unreviewed	Uncharacterized protein	AWRIB429_0982	Oenococcus oeni AWRIB429	504					PF01476;
D3QCR4	D3QCR4_STALH	unreviewed	Elastin binding protein EbpS	SLGD_01426	Staphylococcus lugdunensis (strain HKU09-01)	443					PF01476;
D4FIL1	D4FIL1_STAEP	unreviewed	Elastin-binding protein EbpS	ebpS HMPREF0794_0512	Staphylococcus epidermidis M23864:W2 (grey)	472					PF01476;
D4U3W8	D4U3W8_STAAU	unreviewed	Elastin binding protein EbpS	SKAG_00506	Staphylococcus aureus A9754	486					PF01476;
D4UHE4	D4UHE4_STAAU	unreviewed	Elastin-binding protein ebpS	SMAG_02403	Staphylococcus aureus A8819	486					PF01476;
D6GZY5	D6GZY5_STAAU	unreviewed	Elastin-binding protein EbpS	SAVG_02377	Staphylococcus aureus subsp. aureus M1015	486					PF01476;
D6IZI8	D6IZI8_STAAU	unreviewed	Elastin-binding protein ebpS	SAZG_01179	Staphylococcus aureus subsp. aureus M809	486					PF01476;
D6LXW9	D6LXW9_STAAU	unreviewed	Elastin-binding protein ebpS	SIAG_00514	Staphylococcus aureus subsp. aureus EMRSA16	488					PF01476;
D6SJJ9	D6SJJ9_STAAU	unreviewed	Elastin-binding protein EbpS	ebpS HMPREF0769_12263	Staphylococcus aureus subsp. aureus MN8	488					PF01476;
D6T4A8	D6T4A8_STAAU	unreviewed	Elastin-binding protein ebpS	SLAG_00739	Staphylococcus aureus A8796	486					PF01476;
D6UAD5	D6UAD5_STAAU	unreviewed	Elastin-binding protein EbpS	ebpS HMPREF0782_0476	Staphylococcus aureus subsp. aureus ATCC 51811	488					PF01476;
D7V307	D7V307_LACGS	unreviewed	LysM domain protein	HMPREF0514_10507	Lactobacillus gasseri JV-V03	251					PF01476;
D8HBF8	D8HBF8_STAAF	unreviewed	Cell surface elastin binding protein	ebpS SAOV_1487	Staphylococcus aureus subsp. aureus (strain ED133)	487					PF01476;
D9RH61	D9RH61_STAAJ	unreviewed	Cell surface elastin binding protein	ebpS SAA6159_01344	Staphylococcus aureus (strain JKD6159)	486					PF01476;
D9RJC8	D9RJC8_STAAK	unreviewed	Cell surface elastin binding protein	ebpS SAA6008_01449	Staphylococcus aureus (strain JKD6008)	488					PF01476;
E0HFB4	E0HFB4_ENTFL	unreviewed	LysM domain protein	HMPREF9509_02307	Enterococcus faecalis TX0411	213					PF01476;
E0P876	E0P876_STAAU	unreviewed	Elastin-binding protein EbpS	ebpS HMPREF0783_1885	Staphylococcus aureus subsp. aureus ATCC BAA-39	488					PF01476;
E1E5T3	E1E5T3_STAAU	unreviewed	Elastin-binding protein EbpS	ebpS HMPREF0773_11598	Staphylococcus aureus subsp. aureus TCH70	488					PF01476;
E3RAM9	E3RAM9_LACGS	unreviewed	LysM domain protein	LBGG_01127	Lactobacillus gasseri MV-22	248					PF01476;
E5CRJ3	E5CRJ3_STACP	unreviewed	Elastin-binding protein EbpS	HMPREF0786_00568	Staphylococcus capitis C87	466					PF01476;
E5QVT6	E5QVT6_STAAH	unreviewed	Elastin-binding protein EbpS	ebpS HMPREF0772_11725	Staphylococcus aureus (strain TCH60)	488					PF01476;
E5R5V2	E5R5V2_STAAG	unreviewed	LysM domain protein	ECTR2_1332	Staphylococcus aureus (strain ECT-R 2)	486					PF01476;
E5TA13	E5TA13_STAAU	unreviewed	Cell surface elastin binding protein	CGSSa00_06910	Staphylococcus aureus subsp. aureus CGS00	486					PF01476;
E5TKU5	E5TKU5_STAAU	unreviewed	Elastin-binding protein	CGSSa01_10958	Staphylococcus aureus subsp. aureus CGS01	486					PF01476;
E5TXB1	E5TXB1_STAAU	unreviewed	Peptidoglycan-binding LysM	CGSSa03_07146	Staphylococcus aureus subsp. aureus CGS03	486					PF01476;
E6GH81	E6GH81_ENTFL	unreviewed	LysM domain protein	HMPREF9501_00274	Enterococcus faecalis TX0027	213					PF01476;
E6I2T0	E6I2T0_ENTFL	unreviewed	LysM domain protein	HMPREF9499_01226	Enterococcus faecalis TX0012	217					PF01476;
E6JMB4	E6JMB4_STAEP	unreviewed	LysM domain protein	GSEF_0799	Staphylococcus epidermidis FRI909	468					PF01476;
E6M7E5	E6M7E5_STALU	unreviewed	LysM domain protein	ebpS HMPREF0790_0320	Staphylococcus lugdunensis M23590	443					PF01476;
E7MHN4	E7MHN4_STAAU	unreviewed	Elastin-binding protein EbpS	ebpS HMPREF9529_01825	Staphylococcus aureus subsp. aureus MRSA177	488					PF01476;
E7MV05	E7MV05_STAAU	unreviewed	Elastin-binding protein EbpS	ebpS HMPREF9528_01328	Staphylococcus aureus subsp. aureus MRSA131	488					PF01476;
Q2FGW1	EBPS_STAA3	reviewed	Elastin-binding protein EbpS	ebpS SAUSA300_1370	Staphylococcus aureus (strain USA300)	486	integral component of membrane [GO:0016021]; plasma membrane [GO:0005886]			integral component of membrane [GO:0016021]; plasma membrane [GO:0005886]	PF01476;
Q2FYF1	EBPS_STAA8	reviewed	Elastin-binding protein EbpS	ebpS SAOUHSC_01501	Staphylococcus aureus (strain NCTC 8325)	486	integral component of membrane [GO:0016021]; plasma membrane [GO:0005886]			integral component of membrane [GO:0016021]; plasma membrane [GO:0005886]	PF01476;
Q2YY76	EBPS_STAAB	reviewed	Elastin-binding protein EbpS	ebpS SAB1343c	Staphylococcus aureus (strain bovine RF122 / ET3-1)	483	integral component of membrane [GO:0016021]; plasma membrane [GO:0005886]			integral component of membrane [GO:0016021]; plasma membrane [GO:0005886]	PF01476;
Q5HFU2	EBPS_STAAC	reviewed	Elastin-binding protein EbpS	ebpS SACOL1522	Staphylococcus aureus (strain COL)	486	integral component of membrane [GO:0016021]; plasma membrane [GO:0005886]			integral component of membrane [GO:0016021]; plasma membrane [GO:0005886]	PF01476;
A6QH29	EBPS_STAAE	reviewed	Elastin-binding protein EbpS	ebpS NWMN_1389	Staphylococcus aureus (strain Newman)	486	integral component of membrane [GO:0016021]; plasma membrane [GO:0005886]			integral component of membrane [GO:0016021]; plasma membrane [GO:0005886]	PF01476;
Q99U09	EBPS_STAAM	reviewed	Elastin-binding protein EbpS	ebpS SAV1481	Staphylococcus aureus (strain Mu50 / ATCC 700699)	486	integral component of membrane [GO:0016021]; plasma membrane [GO:0005886]			integral component of membrane [GO:0016021]; plasma membrane [GO:0005886]	PF01476;
Q7A5I6	EBPS_STAAN	reviewed	Elastin-binding protein EbpS	ebpS SA1312	Staphylococcus aureus (strain N315)	486	integral component of membrane [GO:0016021]; plasma membrane [GO:0005886]			integral component of membrane [GO:0016021]; plasma membrane [GO:0005886]	PF01476;
Q6GGT1	EBPS_STAAR	reviewed	Elastin-binding protein EbpS	ebpS SAR1489	Staphylococcus aureus (strain MRSA252)	486	integral component of membrane [GO:0016021]; plasma membrane [GO:0005886]			integral component of membrane [GO:0016021]; plasma membrane [GO:0005886]	PF01476;
Q6G983	EBPS_STAAS	reviewed	Elastin-binding protein EbpS	ebpS SAS1421	Staphylococcus aureus (strain MSSA476)	486	integral component of membrane [GO:0016021]; plasma membrane [GO:0005886]			integral component of membrane [GO:0016021]; plasma membrane [GO:0005886]	PF01476;
Q53630	EBPS_STAAU	reviewed	Elastin-binding protein EbpS	ebpS	Staphylococcus aureus	486	integral component of membrane [GO:0016021]; plasma membrane [GO:0005886]			integral component of membrane [GO:0016021]; plasma membrane [GO:0005886]	PF01476;
Q8NWM5	EBPS_STAAW	reviewed	Elastin-binding protein EbpS	ebpS MW1369	Staphylococcus aureus (strain MW2)	486	integral component of membrane [GO:0016021]; plasma membrane [GO:0005886]			integral component of membrane [GO:0016021]; plasma membrane [GO:0005886]	PF01476;
Q5HP65	EBPS_STAEQ	reviewed	Probable elastin-binding protein EbpS	ebpS SERP1048	Staphylococcus epidermidis (strain ATCC 35984 / RP62A)	460	integral component of membrane [GO:0016021]; plasma membrane [GO:0005886]			integral component of membrane [GO:0016021]; plasma membrane [GO:0005886]	PF01476;
Q8CP59	EBPS_STAES	reviewed	Probable elastin-binding protein EbpS	ebpS SE_1169	Staphylococcus epidermidis (strain ATCC 12228)	460	integral component of membrane [GO:0016021]; plasma membrane [GO:0005886]			integral component of membrane [GO:0016021]; plasma membrane [GO:0005886]	PF01476;
Q4L6I5	EBPS_STAHJ	reviewed	Probable elastin-binding protein EbpS	ebpS SH1431	Staphylococcus haemolyticus (strain JCSC1435)	539	integral component of membrane [GO:0016021]; plasma membrane [GO:0005886]			integral component of membrane [GO:0016021]; plasma membrane [GO:0005886]	PF01476;
Q49XT4	EBPS_STAS1	reviewed	Probable elastin-binding protein EbpS	ebpS SSP1266	Staphylococcus saprophyticus subsp. saprophyticus (strain ATCC 15305 / DSM 20229)	541	integral component of membrane [GO:0016021]; plasma membrane [GO:0005886]			integral component of membrane [GO:0016021]; plasma membrane [GO:0005886]	PF01476;
F0D620	F0D620_STAAU	unreviewed	Cell surface elastin binding protein	ebpS SAO11_1651	Staphylococcus aureus O11	485					PF01476;
F0DEJ5	F0DEJ5_STAAU	unreviewed	Cell surface elastin binding protein	ebpS SAO46_1861	Staphylococcus aureus O46	485					PF01476;
F3SNM0	F3SNM0_STAWA	unreviewed	Elastin-binding protein EbpS	ebpS SEVCU121_2292	Staphylococcus warneri VCU121	608					PF01476;
F3SYW0	F3SYW0_STAEP	unreviewed	LysM domain protein	SEVCU144_1422	Staphylococcus epidermidis VCU144	472					PF01476;
F3T8P8	F3T8P8_STAAU	unreviewed	Elastin-binding protein EbpS	ebpS SA21189_0049	Staphylococcus aureus subsp. aureus 21189	486					PF01476;
F3TAZ9	F3TAZ9_STAAU	unreviewed	Elastin-binding protein EbpS	ebpS SA21172_0334	Staphylococcus aureus subsp. aureus 21172	486					PF01476;
F3TJK3	F3TJK3_STAAU	unreviewed	Elastin-binding protein EbpS	ebpS SA21193_2438	Staphylococcus aureus subsp. aureus 21193	486					PF01476;
F3TNU5	F3TNU5_STAEP	unreviewed	Elastin-binding protein EbpS	ebpS SEVCU028_2045	Staphylococcus epidermidis VCU028	472					PF01476;
F3TZ75	F3TZ75_STAEP	unreviewed	Elastin-binding protein EbpS	ebpS SEVCU045_1845	Staphylococcus epidermidis VCU045	472					PF01476;
F4FMK6	F4FMK6_STAAU	unreviewed	Elastin-binding protein ebpS	SAT0131_01570	Staphylococcus aureus subsp. aureus T0131	486					PF01476;
F5W903	F5W903_STAAU	unreviewed	Elastin-binding protein EbpS	ebpS SA21305_0671	Staphylococcus aureus subsp. aureus 21305	486					PF01476;
F5WH11	F5WH11_STAAU	unreviewed	Elastin-binding protein EbpS	ebpS SA21310_0313	Staphylococcus aureus subsp. aureus 21310	426					PF01476;
F5WIK5	F5WIK5_STAAU	unreviewed	Elastin-binding protein EbpS	ebpS SA21318_2624	Staphylococcus aureus subsp. aureus 21318	486					PF01476;
F8KKI7	F8KKI7_STALN	unreviewed	Cell surface elastin binding protein	ebpS SLUG_14240	Staphylococcus lugdunensis (strain N920143)	443					PF01476;
F9JS73	F9JS73_STAAU	unreviewed	Elastin-binding protein EbpS	ebpS SA21195_2607	Staphylococcus aureus subsp. aureus 21195	486					PF01476;
F9JUD2	F9JUD2_STAAU	unreviewed	Elastin-binding protein EbpS	ebpS SA21200_1692	Staphylococcus aureus subsp. aureus 21200	487					PF01476;
F9K2Z9	F9K2Z9_STAAU	unreviewed	Elastin-binding protein EbpS	ebpS SA21201_1819	Staphylococcus aureus subsp. aureus 21201	486					PF01476;
F9KDQ8	F9KDQ8_STAAU	unreviewed	Elastin-binding protein EbpS	ebpS SA21235_0634	Staphylococcus aureus subsp. aureus 21235	484					PF01476;
F9KR07	F9KR07_STAAU	unreviewed	Elastin-binding protein EbpS	ebpS SA21266_1064	Staphylococcus aureus subsp. aureus 21266	486					PF01476;
F9L2G5	F9L2G5_STAAU	unreviewed	Elastin-binding protein EbpS	ebpS SA21269_1977	Staphylococcus aureus subsp. aureus 21269	427					PF01476;
F9L9Q2	F9L9Q2_STACP	unreviewed	Elastin-binding protein EbpS	ebpS SEVCU116_0618	Staphylococcus capitis VCU116	473					PF01476;
F9LBG0	F9LBG0_STAEP	unreviewed	LysM domain protein	SEVCU037_2118	Staphylococcus epidermidis VCU037	472					PF01476;
F9LM08	F9LM08_STAEP	unreviewed	LysM domain protein	SEVCU105_2151	Staphylococcus epidermidis VCU105	472					PF01476;
F9LQY2	F9LQY2_STAEP	unreviewed	LysM domain protein	SEVCU107_2043	Staphylococcus epidermidis VCU109	472					PF01476;
G0LU92	G0LU92_STAAU	unreviewed	Cell surface elastin binding protein	ebpS SARLGA251_13930	Staphylococcus aureus subsp. aureus LGA251	487					PF01476;
G0YZL6	G0YZL6_STAAU	unreviewed	FnbP (Peptidoglycan-binding protein LysM)	fnbP CH52_11675 DA92_09515	Staphylococcus aureus	486					PF01476;
G1BWG6	G1BWG6_STAAU	unreviewed	Elastin binding protein	ebpS	Staphylococcus aureus	486					PF01476;
G1BWG7	G1BWG7_STAAU	unreviewed	Elastin binding protein	ebpS	Staphylococcus aureus	427					PF01476;
G1BWG8	G1BWG8_STAAU	unreviewed	Cell surface elastin binding protein (Elastin binding protein) (Elastin-binding protein ebpS) (Peptidoglycan-binding protein LysM)	ebpS CH51_07745 DP18_211 EW35_1602 EX97_07210 SAXN108_1502 X998_1489	Staphylococcus aureus	486					PF01476;
G4L2K3	G4L2K3_TETHN	unreviewed	Putative uncharacterized protein	TEH_20050	Tetragenococcus halophilus (strain DSM 20338 / JCM 20259 / NCIMB 9735 / NBRC 12172) (Pediococcus halophilus)	254					PF01476;
G7ZNM2	G7ZNM2_STAAU	unreviewed	Cell surface elastin binding protein	SAMSHR1132_13190	Staphylococcus aureus subsp. aureus MSHR1132	477					PF01476;
G8RGA6	G8RGA6_STAAU	unreviewed	Elastin binding protein EbpS	M013TW_1428	Staphylococcus aureus subsp. aureus M013	486					PF01476;
G8V4I6	G8V4I6_STAAU	unreviewed	Elastin-binding protein ebpS	ebpS MS7_1434	Staphylococcus aureus subsp. aureus 11819-97	486					PF01476;
H0AFV4	H0AFV4_STAAU	unreviewed	Elastin-binding protein EbpS	ebpS SA21178_0695	Staphylococcus aureus subsp. aureus 21178	486					PF01476;
H0AVM3	H0AVM3_STAAU	unreviewed	Elastin-binding protein EbpS	ebpS SA21202_0683	Staphylococcus aureus subsp. aureus 21202	483					PF01476;
H0AWI4	H0AWI4_STAAU	unreviewed	Elastin-binding protein EbpS	ebpS SA21209_0857	Staphylococcus aureus subsp. aureus 21209	486					PF01476;
H0CBP3	H0CBP3_STAAU	unreviewed	LysM domain protein	SA21194_2676	Staphylococcus aureus subsp. aureus 21194	212					PF01476;
H0CF65	H0CF65_STAAU	unreviewed	Elastin-binding protein EbpS	ebpS SA21331_2476	Staphylococcus aureus subsp. aureus 21331	484					PF01476;
H0CK24	H0CK24_STAAU	unreviewed	Elastin-binding protein EbpS	ebpS SA21334_1508	Staphylococcus aureus subsp. aureus 21334	486					PF01476;
H0CXG3	H0CXG3_STAAU	unreviewed	Elastin-binding protein EbpS	ebpS SA21340_0658	Staphylococcus aureus subsp. aureus 21340	486					PF01476;
H0D3Y5	H0D3Y5_STAAU	unreviewed	Elastin-binding protein EbpS	ebpS SA21232_1743	Staphylococcus aureus subsp. aureus 21232	486					PF01476;
H0DC00	H0DC00_STAAU	unreviewed	Elastin-binding protein EbpS	ebpS SEVCU006_0904	Staphylococcus aureus subsp. aureus VCU006	486					PF01476;
H0DHY4	H0DHY4_9STAP	unreviewed	Elastin-binding protein EbpS	ebpS SEVCU012_0405	Staphylococcus pettenkoferi VCU012	433					PF01476;
H0DMM4	H0DMM4_STAEP	unreviewed	Elastin-binding protein EbpS	ebpS SEVCU071_0203	Staphylococcus epidermidis VCU071	472					PF01476;
H0DUC5	H0DUC5_STAEP	unreviewed	Elastin-binding protein EbpS	ebpS HMPREF9956_1203	Staphylococcus epidermidis 14.1.R1.SE	489					PF01476;
H1SK06	H1SK06_STAAU	unreviewed	Elastin-binding protein EbpS	ebpS SA21252_0299	Staphylococcus aureus subsp. aureus 21252	489					PF01476;
H1SUV7	H1SUV7_STAAU	unreviewed	Elastin-binding protein EbpS	ebpS SA21262_0050	Staphylococcus aureus subsp. aureus 21262	486					PF01476;
H1T3B6	H1T3B6_STAAU	unreviewed	Elastin-binding protein EbpS	ebpS SA21264_1822	Staphylococcus aureus subsp. aureus 21264	486					PF01476;
H1TC85	H1TC85_STAAU	unreviewed	Elastin-binding protein EbpS	ebpS SA21272_1061	Staphylococcus aureus subsp. aureus 21272	486					PF01476;
H1THJ5	H1THJ5_STAAU	unreviewed	Elastin-binding protein EbpS	ebpS SA21283_2394	Staphylococcus aureus subsp. aureus 21283	486					PF01476;
H1TP73	H1TP73_STAAU	unreviewed	Elastin-binding protein EbpS	ebpS SA21333_2481	Staphylococcus aureus subsp. aureus 21333	486					PF01476;
Q043U4	Q043U4_LACGA	unreviewed	LysM domain	LGAS_0889	Lactobacillus gasseri (strain ATCC 33323 / DSM 20243 / JCM 1131 / NCIMB 11718 / AM63)	253					PF01476;
Q04F56	Q04F56_OENOB	unreviewed	LysM domain	OEOE_1007	Oenococcus oeni (strain ATCC BAA-331 / PSU-1)	504					PF01476;
H1LTA6	H1LTA6_9FIRM	unreviewed	Cell wall-binding repeat protein	HMPREF9099_00684	Lachnospiraceae bacterium oral taxon 082 str. F0431	395					PF01473;PF14200;
E6LKX6	E6LKX6_9FIRM	unreviewed	Cell wall-binding repeat protein	HMPREF0381_0611	Lachnoanaerobaculum saburreum DSM 3986	813					PF01473;PF09028;
F3B3I2	F3B3I2_9FIRM	unreviewed	Uncharacterized protein	HMPREF0491_01596	Lachnospiraceae oral taxon 107 str. F0167	825					PF01473;PF09028;
G8PF78	G8PF78_PEDCP	unreviewed	Arabinogalactan endo-beta-1,4-galactanase (EC 3.2.1.89)	PECL_1919	Pediococcus claussenii (strain ATCC BAA-344 / DSM 14800 / JCM 18046 / KCTC 3811 / P06)	1724	arabinogalactan endo-1,4-beta-galactosidase activity [GO:0031218]; carbohydrate metabolic process [GO:0005975]; glucosidase activity [GO:0015926]	arabinogalactan endo-1,4-beta-galactosidase activity [GO:0031218]; carbohydrate metabolic process [GO:0005975]; glucosidase activity [GO:0015926]	arabinogalactan endo-1,4-beta-galactosidase activity [GO:0031218]; glucosidase activity [GO:0015926]		PF01473;PF07745;
F5VD69	F5VD69_9LACO	unreviewed	Choline binding protein A	NIAS840_00493	Lactobacillus salivarius NIAS840	786	amidase activity [GO:0004040]	amidase activity [GO:0004040]	amidase activity [GO:0004040]		PF01473;PF01832;
D4CR35	D4CR35_9FIRM	unreviewed	Cell wall-binding repeat protein	GCWU000341_02835	Oribacterium sp. oral taxon 078 str. F0262	937	calcium ion binding [GO:0005509]; membrane [GO:0016020]		calcium ion binding [GO:0005509]	membrane [GO:0016020]	PF01473;
E1LGV9	E1LGV9_STRMT	unreviewed	Choline binding protein J	SMSK321_0349	Streptococcus mitis SK321	475					PF01473;
E6LJZ0	E6LJZ0_9FIRM	unreviewed	Cell wall-binding repeat protein	HMPREF0381_0253	Lachnoanaerobaculum saburreum DSM 3986	897	calcium ion binding [GO:0005509]; membrane [GO:0016020]		calcium ion binding [GO:0005509]	membrane [GO:0016020]	PF01473;
F9MKF0	F9MKF0_STRMT	unreviewed	Cell wall-binding repeat protein	HMPREF9959_0218	Streptococcus mitis SK569	431					PF01473;
C2DFT7	C2DFT7_ENTFL	unreviewed	LPXTG-motif cell wall anchor domain protein	HMPREF0349_2099	Enterococcus faecalis TX1322	797	carbon-nitrogen ligase activity, with glutamine as amido-N-donor [GO:0016884]	carbon-nitrogen ligase activity, with glutamine as amido-N-donor [GO:0016884]	carbon-nitrogen ligase activity, with glutamine as amido-N-donor [GO:0016884]		PF01425;
C7V290	C7V290_ENTFL	unreviewed	Predicted protein	EFMG_01841	Enterococcus faecalis T11	710	carbon-nitrogen ligase activity, with glutamine as amido-N-donor [GO:0016884]	carbon-nitrogen ligase activity, with glutamine as amido-N-donor [GO:0016884]	carbon-nitrogen ligase activity, with glutamine as amido-N-donor [GO:0016884]		PF01425;
C7WX13	C7WX13_ENTFL	unreviewed	Amidase	EFGG_02133	Enterococcus faecalis Merz96	676	carbon-nitrogen ligase activity, with glutamine as amido-N-donor [GO:0016884]	carbon-nitrogen ligase activity, with glutamine as amido-N-donor [GO:0016884]	carbon-nitrogen ligase activity, with glutamine as amido-N-donor [GO:0016884]		PF01425;
E6ENX5	E6ENX5_ENTFT	unreviewed	LPXTG-motif cell wall anchor domain protein	HMPREF9496_01400	Enterococcus faecalis (strain TX4000 / JH2-2)	783	carbon-nitrogen ligase activity, with glutamine as amido-N-donor [GO:0016884]	carbon-nitrogen ligase activity, with glutamine as amido-N-donor [GO:0016884]	carbon-nitrogen ligase activity, with glutamine as amido-N-donor [GO:0016884]		PF01425;
F2MMJ4	F2MMJ4_ENTFO	unreviewed	Amidase (EC 3.5.1.-)	OG1RF_10766	Enterococcus faecalis (strain ATCC 47077 / OG1RF)	783	carbon-nitrogen ligase activity, with glutamine as amido-N-donor [GO:0016884]; hydrolase activity [GO:0016787]	carbon-nitrogen ligase activity, with glutamine as amido-N-donor [GO:0016884]; hydrolase activity [GO:0016787]	carbon-nitrogen ligase activity, with glutamine as amido-N-donor [GO:0016884]; hydrolase activity [GO:0016787]		PF01425;
E3ERH0	E3ERH0_BIFBS	unreviewed	Uncharacterized protein	BBIF_1769	Bifidobacterium bifidum (strain S17)	510					PF01391;PF03990;PF07501;
E4P0J1	E4P0J1_BIFBP	unreviewed	Uncharacterized protein	BBPR_1828	Bifidobacterium bifidum (strain PRL2010)	504					PF01391;PF03990;PF07501;
E4VC99	E4VC99_BIFBI	unreviewed	G5 domain protein	BBNG_01762	Bifidobacterium bifidum NCIMB 41171	493					PF01391;PF03990;PF07501;
B7IL04	B7IL04_BACC2	unreviewed	VrrB protein	BCG9842_B0387	Bacillus cereus (strain G9842)	341					PF01391;
C1ACB9	C1ACB9_GEMAT	unreviewed	Hypothetical membrane protein	GAU_3104	Gemmatimonas aurantiaca (strain T-27 / DSM 14586 / JCM 11422 / NBRC 100505)	1263					PF01391;
C2MS48	C2MS48_BACCE	unreviewed	Uncharacterized protein	bcere0001_44220	Bacillus cereus m1293	291					PF01391;
C2QIM0	C2QIM0_BACCE	unreviewed	Uncharacterized protein	bcere0009_45000	Bacillus cereus R309803	323					PF01391;
C2WU47	C2WU47_BACCE	unreviewed	Uncharacterized protein	bcere0023_46220	Bacillus cereus Rock4-2	332					PF01391;
C2YXW8	C2YXW8_BACCE	unreviewed	Uncharacterized protein	bcere0028_44370	Bacillus cereus AH1271	322					PF01391;
C3C9A2	C3C9A2_BACTU	unreviewed	Uncharacterized protein	bthur0001_46590	Bacillus thuringiensis serovar tochigiensis BGSC 4Y1	292					PF01391;
C3IQN7	C3IQN7_BACTU	unreviewed	Uncharacterized protein	bthur0014_44240	Bacillus thuringiensis IBL 4222	359					PF01391;
G9Q0D9	G9Q0D9_9BACI	unreviewed	Uncharacterized protein	HMPREF1014_00131	Bacillus sp. 7_6_55CFAA_CT2	300					PF01391;
Q4MVH9	Q4MVH9_BACCE	unreviewed	VrrB	BCE_G9241_4833	Bacillus cereus G9241	286					PF01391;
Q632V3	Q632V3_BACCZ	unreviewed	Hypervariable Bacillus group-specific protein	vrrB BCE33L4489	Bacillus cereus (strain ZK / E33L)	293					PF01391;
Q6MJ51	Q6MJ51_BDEBA	unreviewed	Putative uncharacterized protein	Bd2932	Bdellovibrio bacteriovorus (strain ATCC 15356 / DSM 50701 / NCIB 9529 / HD100)	1051					PF01391;
E4QSZ5	E4QSZ5_MYCH1	unreviewed	30S ribosomal protein S6	rpsF MHP168_341	Mycoplasma hyopneumoniae (strain 168)	241	ribosome [GO:0005840]; rRNA binding [GO:0019843]; structural constituent of ribosome [GO:0003735]; translation [GO:0006412]	translation [GO:0006412]	rRNA binding [GO:0019843]; structural constituent of ribosome [GO:0003735]	ribosome [GO:0005840]	PF01250;
Q600Z6	RS6_MYCH2	reviewed	30S ribosomal protein S6	rpsF mhp307	Mycoplasma hyopneumoniae (strain 232)	241	ribosome [GO:0005840]; rRNA binding [GO:0019843]; structural constituent of ribosome [GO:0003735]; translation [GO:0006412]	translation [GO:0006412]	rRNA binding [GO:0019843]; structural constituent of ribosome [GO:0003735]	ribosome [GO:0005840]	PF01250;
Q4A870	RS6_MYCH7	reviewed	30S ribosomal protein S6	rpsF MHP7448_0296	Mycoplasma hyopneumoniae (strain 7448)	241	ribosome [GO:0005840]; rRNA binding [GO:0019843]; structural constituent of ribosome [GO:0003735]; translation [GO:0006412]	translation [GO:0006412]	rRNA binding [GO:0019843]; structural constituent of ribosome [GO:0003735]	ribosome [GO:0005840]	PF01250;
Q4AA43	RS6_MYCHJ	reviewed	30S ribosomal protein S6	rpsF MHJ_0287	Mycoplasma hyopneumoniae (strain J / ATCC 25934 / NCTC 10110)	241	ribosome [GO:0005840]; rRNA binding [GO:0019843]; structural constituent of ribosome [GO:0003735]; translation [GO:0006412]	translation [GO:0006412]	rRNA binding [GO:0019843]; structural constituent of ribosome [GO:0003735]	ribosome [GO:0005840]	PF01250;
G4ENP3	G4ENP3_MYCIO	unreviewed	N-acetylglucosamine 6-phosphate isomerase	GUU_04988	Mycoplasma iowae 695	401	carbohydrate metabolic process [GO:0005975]; glucosamine-6-phosphate deaminase activity [GO:0004342]; N-acetylglucosamine metabolic process [GO:0006044]	carbohydrate metabolic process [GO:0005975]; glucosamine-6-phosphate deaminase activity [GO:0004342]; N-acetylglucosamine metabolic process [GO:0006044]	glucosamine-6-phosphate deaminase activity [GO:0004342]		PF01182;
E6JYY1	E6JYY1_PARDN	unreviewed	Uncharacterized protein	HMPREF0620_0921	Parascardovia denticolens DSM 10105 = JCM 12538	312	integral component of membrane [GO:0016021]			integral component of membrane [GO:0016021]	PF01027;
C4LJH9	C4LJH9_CORK4	unreviewed	Transport protein of the small conductance mechanosensitive ion channel family	ckrop_1240	Corynebacterium kroppenstedtii (strain DSM 44385 / CCUG 35717)	679	membrane [GO:0016020]; transmembrane transport [GO:0055085]	transmembrane transport [GO:0055085]		membrane [GO:0016020]	PF00924;
A3I905	A3I905_9BACI	unreviewed	Uncharacterized protein	BB14905_12235	Bacillus sp. B14905	1018	membrane [GO:0016020]; penicillin binding [GO:0008658]		penicillin binding [GO:0008658]	membrane [GO:0016020]	PF00912;PF00905;
A7BAU4	A7BAU4_9ACTO	unreviewed	Transglycosylase	ACTODO_00760	Actinomyces odontolyticus ATCC 17982	785	membrane [GO:0016020]; penicillin binding [GO:0008658]		penicillin binding [GO:0008658]	membrane [GO:0016020]	PF00912;PF00905;
B1HX75	B1HX75_LYSSC	unreviewed	Penicillin-binding protein 1F (PBP-1F)	Bsph_4190	Lysinibacillus sphaericus (strain C3-41)	1018	membrane [GO:0016020]; penicillin binding [GO:0008658]		penicillin binding [GO:0008658]	membrane [GO:0016020]	PF00912;PF00905;
B6G149	B6G149_9FIRM	unreviewed	Transglycosylase	CLOHIR_01855	[Clostridium] hiranonis DSM 13275	773	membrane [GO:0016020]; penicillin binding [GO:0008658]		penicillin binding [GO:0008658]	membrane [GO:0016020]	PF00912;PF00905;
B7XSC0	B7XSC0_BORGR	unreviewed	Penicillin-binding protein, 1A family	BGAPBR_0759	Borrelia garinii PBr	984	penicillin binding [GO:0008658]; peptidase activity [GO:0008233]; peptidoglycan biosynthetic process [GO:0009252]; response to antibiotic [GO:0046677]; transferase activity, transferring pentosyl groups [GO:0016763]	peptidase activity [GO:0008233]; peptidoglycan biosynthetic process [GO:0009252]; response to antibiotic [GO:0046677]; transferase activity, transferring pentosyl groups [GO:0016763]	penicillin binding [GO:0008658]; peptidase activity [GO:0008233]; transferase activity, transferring pentosyl groups [GO:0016763]		PF00912;PF00905;
B8DVK9	B8DVK9_BIFA0	unreviewed	Probable penicillin-binding protein	BLA_0208	Bifidobacterium animalis subsp. lactis (strain AD011)	805	membrane [GO:0016020]; penicillin binding [GO:0008658]		penicillin binding [GO:0008658]	membrane [GO:0016020]	PF00912;PF00905;
B9DNW4	B9DNW4_STACT	unreviewed	Penicillin-binding protein 2 (EC 2.4.2.-)	pbp2 Sca_1084 SCA_1084	Staphylococcus carnosus (strain TM300)	756	membrane [GO:0016020]; penicillin binding [GO:0008658]; transferase activity, transferring glycosyl groups [GO:0016757]	transferase activity, transferring glycosyl groups [GO:0016757]	penicillin binding [GO:0008658]; transferase activity, transferring glycosyl groups [GO:0016757]	membrane [GO:0016020]	PF00912;PF00905;
C0EYI3	C0EYI3_9FIRM	unreviewed	Transglycosylase	EUBHAL_02487	[Eubacterium] hallii DSM 3353	778	membrane [GO:0016020]; penicillin binding [GO:0008658]		penicillin binding [GO:0008658]	membrane [GO:0016020]	PF00912;PF00905;
C2E6I4	C2E6I4_LACJH	unreviewed	Penicillin-binding protein, 1A family	HMPREF0528_1358	Lactobacillus johnsonii ATCC 33200	795	penicillin binding [GO:0008658]; peptidase activity [GO:0008233]; peptidoglycan biosynthetic process [GO:0009252]; response to antibiotic [GO:0046677]; transferase activity, transferring pentosyl groups [GO:0016763]	peptidase activity [GO:0008233]; peptidoglycan biosynthetic process [GO:0009252]; response to antibiotic [GO:0046677]; transferase activity, transferring pentosyl groups [GO:0016763]	penicillin binding [GO:0008658]; peptidase activity [GO:0008233]; transferase activity, transferring pentosyl groups [GO:0016763]		PF00912;PF00905;
C2M0M8	C2M0M8_STAHO	unreviewed	Transglycosylase (EC 2.4.2.-) (EC 3.4.-.-)	STAHO0001_0758	Staphylococcus hominis SK119	797	hydrolase activity [GO:0016787]; membrane [GO:0016020]; penicillin binding [GO:0008658]; transferase activity, transferring glycosyl groups [GO:0016757]	hydrolase activity [GO:0016787]; transferase activity, transferring glycosyl groups [GO:0016757]	hydrolase activity [GO:0016787]; penicillin binding [GO:0008658]; transferase activity, transferring glycosyl groups [GO:0016757]	membrane [GO:0016020]	PF00912;PF00905;
C4VKY1	C4VKY1_9LACO	unreviewed	Penicillin-binding protein, 1A family (EC 2.4.2.-) (EC 3.4.-.-)	LACJE0001_0589	Lactobacillus jensenii 269-3	775	hydrolase activity [GO:0016787]; membrane [GO:0016020]; penicillin binding [GO:0008658]; transferase activity, transferring glycosyl groups [GO:0016757]	hydrolase activity [GO:0016787]; transferase activity, transferring glycosyl groups [GO:0016757]	hydrolase activity [GO:0016787]; penicillin binding [GO:0008658]; transferase activity, transferring glycosyl groups [GO:0016757]	membrane [GO:0016020]	PF00912;PF00905;
C4VUG5	C4VUG5_LACGS	unreviewed	Penicillin-binding protein, 1A family (EC 2.4.2.-) (EC 3.4.-.-)	HMPREF0890_0027	Lactobacillus gasseri 202-4	793	penicillin binding [GO:0008658]; peptidase activity [GO:0008233]; peptidoglycan biosynthetic process [GO:0009252]; response to antibiotic [GO:0046677]; transferase activity, transferring pentosyl groups [GO:0016763]	peptidase activity [GO:0008233]; peptidoglycan biosynthetic process [GO:0009252]; response to antibiotic [GO:0046677]; transferase activity, transferring pentosyl groups [GO:0016763]	penicillin binding [GO:0008658]; peptidase activity [GO:0008233]; transferase activity, transferring pentosyl groups [GO:0016763]		PF00912;PF00905;
C5G466	C5G466_9LACO	unreviewed	Penicillin-binding protein, 1A family	LBJG_00973	Lactobacillus jensenii 1153	775	membrane [GO:0016020]; penicillin binding [GO:0008658]		penicillin binding [GO:0008658]	membrane [GO:0016020]	PF00912;PF00905;
C5NXE7	C5NXE7_9BACL	unreviewed	Transglycosylase	GEMHA0001_0124	Gemella haemolysans ATCC 10379	853	membrane [GO:0016020]; penicillin binding [GO:0008658]		penicillin binding [GO:0008658]	membrane [GO:0016020]	PF00912;PF00905;
C6A663	C6A663_BIFLB	unreviewed	Penicillin-binding protein	Balac_0218	Bifidobacterium animalis subsp. lactis (strain Bl-04 / DGCC2908 / RB 4825 / SD5219)	802	membrane [GO:0016020]; penicillin binding [GO:0008658]		penicillin binding [GO:0008658]	membrane [GO:0016020]	PF00912;PF00905;
C6AGS1	C6AGS1_BIFAS	unreviewed	Penicillin-binding protein	Balat_0218	Bifidobacterium animalis subsp. lactis (strain DSM 10140 / JCM 10602 / LMG 18314)	802	membrane [GO:0016020]; penicillin binding [GO:0008658]		penicillin binding [GO:0008658]	membrane [GO:0016020]	PF00912;PF00905;
C6PW95	C6PW95_9CLOT	unreviewed	Penicillin-binding protein, 1A family	CcarbDRAFT_3062	Clostridium carboxidivorans P7	791	penicillin binding [GO:0008658]; peptidase activity [GO:0008233]; peptidoglycan biosynthetic process [GO:0009252]; response to antibiotic [GO:0046677]; transferase activity, transferring pentosyl groups [GO:0016763]	peptidase activity [GO:0008233]; peptidoglycan biosynthetic process [GO:0009252]; response to antibiotic [GO:0046677]; transferase activity, transferring pentosyl groups [GO:0016763]	penicillin binding [GO:0008658]; peptidase activity [GO:0008233]; transferase activity, transferring pentosyl groups [GO:0016763]		PF00912;PF00905;
C9S0P3	C9S0P3_GEOSY	unreviewed	Penicillin-binding protein, 1A family	GYMC61_0511	Geobacillus sp. (strain Y412MC61)	901	penicillin binding [GO:0008658]; peptidase activity [GO:0008233]; peptidoglycan biosynthetic process [GO:0009252]; response to antibiotic [GO:0046677]; transferase activity, transferring pentosyl groups [GO:0016763]	peptidase activity [GO:0008233]; peptidoglycan biosynthetic process [GO:0009252]; response to antibiotic [GO:0046677]; transferase activity, transferring pentosyl groups [GO:0016763]	penicillin binding [GO:0008658]; peptidase activity [GO:0008233]; transferase activity, transferring pentosyl groups [GO:0016763]		PF00912;PF00905;
D0DMK1	D0DMK1_9LACO	unreviewed	Penicillin-binding protein, 1A family	HMPREF0527_00520	Lactobacillus jensenii SJ-7A-US	775	membrane [GO:0016020]; penicillin binding [GO:0008658]		penicillin binding [GO:0008658]	membrane [GO:0016020]	PF00912;PF00905;
D0DWC3	D0DWC3_9LACO	unreviewed	Penicillin-binding protein, 1A family	HMPREF0974_00082	Lactobacillus jensenii 115-3-CHN	778	membrane [GO:0016020]; penicillin binding [GO:0008658]		penicillin binding [GO:0008658]	membrane [GO:0016020]	PF00912;PF00905;
D0R439	D0R439_LACJF	unreviewed	Penicillin-binding protein 1A (EC 2.4.2.-)	pbp1A FI9785_985	Lactobacillus johnsonii (strain FI9785)	795	penicillin binding [GO:0008658]; peptidase activity [GO:0008233]; peptidoglycan biosynthetic process [GO:0009252]; response to antibiotic [GO:0046677]; transferase activity, transferring pentosyl groups [GO:0016763]	peptidase activity [GO:0008233]; peptidoglycan biosynthetic process [GO:0009252]; response to antibiotic [GO:0046677]; transferase activity, transferring pentosyl groups [GO:0016763]	penicillin binding [GO:0008658]; peptidase activity [GO:0008233]; transferase activity, transferring pentosyl groups [GO:0016763]		PF00912;PF00905;
D1YJU9	D1YJU9_LACGS	unreviewed	Penicillin-binding protein, 1A family	HMPREF9209_0913	Lactobacillus gasseri 224-1	791	penicillin binding [GO:0008658]; peptidase activity [GO:0008233]; peptidoglycan biosynthetic process [GO:0009252]; response to antibiotic [GO:0046677]; transferase activity, transferring pentosyl groups [GO:0016763]	peptidase activity [GO:0008233]; peptidoglycan biosynthetic process [GO:0009252]; response to antibiotic [GO:0046677]; transferase activity, transferring pentosyl groups [GO:0016763]	penicillin binding [GO:0008658]; peptidase activity [GO:0008233]; transferase activity, transferring pentosyl groups [GO:0016763]		PF00912;PF00905;
D3FX68	D3FX68_BACPE	unreviewed	Penicillin-binding protein 1A	pbp1A BpOF4_03785	Bacillus pseudofirmus (strain OF4)	1004	membrane [GO:0016020]; penicillin binding [GO:0008658]		penicillin binding [GO:0008658]	membrane [GO:0016020]	PF00912;PF00905;
D3R3B8	D3R3B8_BIFAB	unreviewed	Multimodular transpeptidase-transglycosylase	BIF_00763	Bifidobacterium animalis subsp. lactis (strain BB-12)	808	membrane [GO:0016020]; penicillin binding [GO:0008658]		penicillin binding [GO:0008658]	membrane [GO:0016020]	PF00912;PF00905;
D4KKT2	D4KKT2_9FIRM	unreviewed	Penicillin-binding protein, 1A family	ROI_01390	Roseburia intestinalis M50/1	796	penicillin binding [GO:0008658]; peptidase activity [GO:0008233]; peptidoglycan biosynthetic process [GO:0009252]; response to antibiotic [GO:0046677]; transferase activity, transferring pentosyl groups [GO:0016763]	peptidase activity [GO:0008233]; peptidoglycan biosynthetic process [GO:0009252]; response to antibiotic [GO:0046677]; transferase activity, transferring pentosyl groups [GO:0016763]	penicillin binding [GO:0008658]; peptidase activity [GO:0008233]; transferase activity, transferring pentosyl groups [GO:0016763]		PF00912;PF00905;
D4L3Y5	D4L3Y5_9FIRM	unreviewed	Penicillin-binding protein, 1A family	RO1_41460	Roseburia intestinalis XB6B4	770	penicillin binding [GO:0008658]; peptidase activity [GO:0008233]; peptidoglycan biosynthetic process [GO:0009252]; response to antibiotic [GO:0046677]; transferase activity, transferring pentosyl groups [GO:0016763]	peptidase activity [GO:0008233]; peptidoglycan biosynthetic process [GO:0009252]; response to antibiotic [GO:0046677]; transferase activity, transferring pentosyl groups [GO:0016763]	penicillin binding [GO:0008658]; peptidase activity [GO:0008233]; transferase activity, transferring pentosyl groups [GO:0016763]		PF00912;PF00905;
D4TZR0	D4TZR0_9ACTO	unreviewed	Transglycosylase	HMPREF0970_01446	Actinomyces odontolyticus F0309	786	membrane [GO:0016020]; penicillin binding [GO:0008658]		penicillin binding [GO:0008658]	membrane [GO:0016020]	PF00912;PF00905;
D5DBY3	D5DBY3_BACMD	unreviewed	Penicillin-binding protein 1A/1B (EC 2.4.1.129)	ponA BMD_1383	Bacillus megaterium (strain DSM 319)	948	penicillin binding [GO:0008658]; peptidase activity [GO:0008233]; peptidoglycan biosynthetic process [GO:0009252]; peptidoglycan glycosyltransferase activity [GO:0008955]; response to antibiotic [GO:0046677]; transferase activity, transferring pentosyl groups [GO:0016763]	peptidase activity [GO:0008233]; peptidoglycan biosynthetic process [GO:0009252]; peptidoglycan glycosyltransferase activity [GO:0008955]; response to antibiotic [GO:0046677]; transferase activity, transferring pentosyl groups [GO:0016763]	penicillin binding [GO:0008658]; peptidase activity [GO:0008233]; peptidoglycan glycosyltransferase activity [GO:0008955]; transferase activity, transferring pentosyl groups [GO:0016763]		PF00912;PF00905;
D5E0H1	D5E0H1_BACMQ	unreviewed	Penicillin-binding protein, 1A family protein (EC 2.4.2.-)	BMQ_1402	Bacillus megaterium (strain ATCC 12872 / QMB1551)	952	penicillin binding [GO:0008658]; peptidase activity [GO:0008233]; peptidoglycan biosynthetic process [GO:0009252]; response to antibiotic [GO:0046677]; transferase activity, transferring pentosyl groups [GO:0016763]	peptidase activity [GO:0008233]; peptidoglycan biosynthetic process [GO:0009252]; response to antibiotic [GO:0046677]; transferase activity, transferring pentosyl groups [GO:0016763]	penicillin binding [GO:0008658]; peptidase activity [GO:0008233]; transferase activity, transferring pentosyl groups [GO:0016763]		PF00912;PF00905;
D5TFC5	D5TFC5_BIFAV	unreviewed	Penicillin-binding protein	BalV_0213	Bifidobacterium animalis subsp. lactis (strain V9)	802	membrane [GO:0016020]; penicillin binding [GO:0008658]		penicillin binding [GO:0008658]	membrane [GO:0016020]	PF00912;PF00905;
D6S594	D6S594_9LACO	unreviewed	Penicillin-binding protein, 1A family	HMPREF0526_11048	Lactobacillus jensenii JV-V16	778	membrane [GO:0016020]; penicillin binding [GO:0008658]		penicillin binding [GO:0008658]	membrane [GO:0016020]	PF00912;PF00905;
D6XSK6	D6XSK6_BACIE	unreviewed	Glycosyl transferase family 51	Bsel_1280	Bacillus selenitireducens (strain ATCC 700615 / DSM 15326 / MLS10)	1011	membrane [GO:0016020]; penicillin binding [GO:0008658]; transferase activity [GO:0016740]	transferase activity [GO:0016740]	penicillin binding [GO:0008658]; transferase activity [GO:0016740]	membrane [GO:0016020]	PF00912;PF00905;
D7D4Z0	D7D4Z0_GEOSC	unreviewed	Penicillin-binding protein, 1A family	GC56T3_1333	Geobacillus sp. (strain C56-T3)	896	penicillin binding [GO:0008658]; peptidase activity [GO:0008233]; peptidoglycan biosynthetic process [GO:0009252]; response to antibiotic [GO:0046677]; transferase activity, transferring pentosyl groups [GO:0016763]	peptidase activity [GO:0008233]; peptidoglycan biosynthetic process [GO:0009252]; response to antibiotic [GO:0046677]; transferase activity, transferring pentosyl groups [GO:0016763]	penicillin binding [GO:0008658]; peptidase activity [GO:0008233]; transferase activity, transferring pentosyl groups [GO:0016763]		PF00912;PF00905;
D7V3G4	D7V3G4_LACGS	unreviewed	Penicillin-binding protein, 1A family	pbp1A HMPREF0514_10664	Lactobacillus gasseri JV-V03	792	penicillin binding [GO:0008658]; peptidase activity [GO:0008233]; peptidoglycan biosynthetic process [GO:0009252]; response to antibiotic [GO:0046677]; transferase activity, transferring pentosyl groups [GO:0016763]	peptidase activity [GO:0008233]; peptidoglycan biosynthetic process [GO:0009252]; response to antibiotic [GO:0046677]; transferase activity, transferring pentosyl groups [GO:0016763]	penicillin binding [GO:0008658]; peptidase activity [GO:0008233]; transferase activity, transferring pentosyl groups [GO:0016763]		PF00912;PF00905;
D7WPP4	D7WPP4_9BACI	unreviewed	Penicillin-binding protein 1F	BFZC1_05368	Lysinibacillus fusiformis ZC1	1010	membrane [GO:0016020]; penicillin binding [GO:0008658]		penicillin binding [GO:0008658]	membrane [GO:0016020]	PF00912;PF00905;
D8HLJ9	D8HLJ9_AMYMU	unreviewed	Penicillin binding protein	pbp AMED_9288	Amycolatopsis mediterranei (strain U-32)	784	membrane [GO:0016020]; penicillin binding [GO:0008658]		penicillin binding [GO:0008658]	membrane [GO:0016020]	PF00912;PF00905;
E0I526	E0I526_9BACL	unreviewed	Penicillin-binding protein, 1A family (EC 2.4.1.129)	PaecuDRAFT_0748	Paenibacillus curdlanolyticus YK9	892	penicillin binding [GO:0008658]; peptidase activity [GO:0008233]; peptidoglycan biosynthetic process [GO:0009252]; peptidoglycan glycosyltransferase activity [GO:0008955]; response to antibiotic [GO:0046677]; transferase activity, transferring pentosyl groups [GO:0016763]	peptidase activity [GO:0008233]; peptidoglycan biosynthetic process [GO:0009252]; peptidoglycan glycosyltransferase activity [GO:0008955]; response to antibiotic [GO:0046677]; transferase activity, transferring pentosyl groups [GO:0016763]	penicillin binding [GO:0008658]; peptidase activity [GO:0008233]; peptidoglycan glycosyltransferase activity [GO:0008955]; transferase activity, transferring pentosyl groups [GO:0016763]		PF00912;PF00905;
E3RAA7	E3RAA7_LACGS	unreviewed	Penicillin-binding protein, 1A family	LBGG_00102	Lactobacillus gasseri MV-22	791	penicillin binding [GO:0008658]; peptidase activity [GO:0008233]; peptidoglycan biosynthetic process [GO:0009252]; response to antibiotic [GO:0046677]; transferase activity, transferring pentosyl groups [GO:0016763]	peptidase activity [GO:0008233]; peptidoglycan biosynthetic process [GO:0009252]; response to antibiotic [GO:0046677]; transferase activity, transferring pentosyl groups [GO:0016763]	penicillin binding [GO:0008658]; peptidase activity [GO:0008233]; transferase activity, transferring pentosyl groups [GO:0016763]		PF00912;PF00905;
E4VB51	E4VB51_BIFBI	unreviewed	Transglycosylase	BBNG_01364	Bifidobacterium bifidum NCIMB 41171	832	membrane [GO:0016020]; penicillin binding [GO:0008658]		penicillin binding [GO:0008658]	membrane [GO:0016020]	PF00912;PF00905;
E5CMK2	E5CMK2_STAHO	unreviewed	Penicillin-binding protein 2	HMPREF0798_00328	Staphylococcus hominis subsp. hominis C80	797	membrane [GO:0016020]; penicillin binding [GO:0008658]		penicillin binding [GO:0008658]	membrane [GO:0016020]	PF00912;PF00905;
E8K2C5	E8K2C5_9STRE	unreviewed	Transglycosylase (EC 2.4.1.129)	mrcB HMPREF9423_1638	Streptococcus infantis ATCC 700779	852	membrane [GO:0016020]; penicillin binding [GO:0008658]; peptidoglycan glycosyltransferase activity [GO:0008955]	peptidoglycan glycosyltransferase activity [GO:0008955]	penicillin binding [GO:0008658]; peptidoglycan glycosyltransferase activity [GO:0008955]	membrane [GO:0016020]	PF00912;PF00905;
E8SH56	E8SH56_STAPH	unreviewed	Multimodular transpeptidase-transglycosylase / Penicillin-binding protein 1A/1B (PBP1) (EC 2.4.1.129)	SPSINT_1153	Staphylococcus pseudintermedius (strain HKU10-03)	740	membrane [GO:0016020]; penicillin binding [GO:0008658]; peptidoglycan glycosyltransferase activity [GO:0008955]	peptidoglycan glycosyltransferase activity [GO:0008955]	penicillin binding [GO:0008658]; peptidoglycan glycosyltransferase activity [GO:0008955]	membrane [GO:0016020]	PF00912;PF00905;
E8SXD4	E8SXD4_GEOS2	unreviewed	Penicillin-binding protein, 1A family	GYMC52_2149	Geobacillus sp. (strain Y412MC52)	901	penicillin binding [GO:0008658]; peptidase activity [GO:0008233]; peptidoglycan biosynthetic process [GO:0009252]; response to antibiotic [GO:0046677]; transferase activity, transferring pentosyl groups [GO:0016763]	peptidase activity [GO:0008233]; peptidoglycan biosynthetic process [GO:0009252]; response to antibiotic [GO:0046677]; transferase activity, transferring pentosyl groups [GO:0016763]	penicillin binding [GO:0008658]; peptidase activity [GO:0008233]; transferase activity, transferring pentosyl groups [GO:0016763]		PF00912;PF00905;
F0P695	F0P695_STAPE	unreviewed	Penicillin-binding protein 2 (EC 2.4.2.-) (EC 3.4.-.-)	pbp2 SPSE_1343	Staphylococcus pseudintermedius (strain ED99)	740	hydrolase activity [GO:0016787]; membrane [GO:0016020]; penicillin binding [GO:0008658]; transferase activity, transferring glycosyl groups [GO:0016757]	hydrolase activity [GO:0016787]; transferase activity, transferring glycosyl groups [GO:0016757]	hydrolase activity [GO:0016787]; penicillin binding [GO:0008658]; transferase activity, transferring glycosyl groups [GO:0016757]	membrane [GO:0016020]	PF00912;PF00905;
F3A1Q7	F3A1Q7_9BACL	unreviewed	Uncharacterized protein	HMPREF0428_00665	Gemella haemolysans M341	850	membrane [GO:0016020]; penicillin binding [GO:0008658]		penicillin binding [GO:0008658]	membrane [GO:0016020]	PF00912;PF00905;
F3A695	F3A695_9BACL	unreviewed	Uncharacterized protein	HMPREF0433_00320	Gemella sanguinis M325	848	membrane [GO:0016020]; penicillin binding [GO:0008658]		penicillin binding [GO:0008658]	membrane [GO:0016020]	PF00912;PF00905;
F4AE62	F4AE62_LACJH	unreviewed	Penicillin-binding protein 1A	LJP_0965c	Lactobacillus johnsonii DPC 6026	795	penicillin binding [GO:0008658]; peptidase activity [GO:0008233]; peptidoglycan biosynthetic process [GO:0009252]; response to antibiotic [GO:0046677]; transferase activity, transferring pentosyl groups [GO:0016763]	peptidase activity [GO:0008233]; peptidoglycan biosynthetic process [GO:0009252]; response to antibiotic [GO:0046677]; transferase activity, transferring pentosyl groups [GO:0016763]	penicillin binding [GO:0008658]; peptidase activity [GO:0008233]; transferase activity, transferring pentosyl groups [GO:0016763]		PF00912;PF00905;
F5TEN4	F5TEN4_9FIRM	unreviewed	Transglycosylase	HMPREF9126_0912	Parvimonas sp. oral taxon 110 str. F0139	975	membrane [GO:0016020]; penicillin binding [GO:0008658]		penicillin binding [GO:0008658]	membrane [GO:0016020]	PF00912;PF00905;
F6CG08	F6CG08_LACKZ	unreviewed	Penicillin-binding protein 1A	mrcA WANG_p1090	Lactobacillus kefiranofaciens (strain ZW3)	834	penicillin binding [GO:0008658]; peptidase activity [GO:0008233]; peptidoglycan biosynthetic process [GO:0009252]; response to antibiotic [GO:0046677]; transferase activity, transferring pentosyl groups [GO:0016763]	peptidase activity [GO:0008233]; peptidoglycan biosynthetic process [GO:0009252]; response to antibiotic [GO:0046677]; transferase activity, transferring pentosyl groups [GO:0016763]	penicillin binding [GO:0008658]; peptidase activity [GO:0008233]; transferase activity, transferring pentosyl groups [GO:0016763]		PF00912;PF00905;
F7SHC2	F7SHC2_LACJH	unreviewed	Multimodular transpeptidase-transglycosylase / Penicillin-binding protein 1A/1B (EC 2.4.1.129) (EC 3.4.-.-)	PF01_00631	Lactobacillus johnsonii pf01	795	penicillin binding [GO:0008658]; peptidase activity [GO:0008233]; peptidoglycan biosynthetic process [GO:0009252]; peptidoglycan glycosyltransferase activity [GO:0008955]; response to antibiotic [GO:0046677]; transferase activity, transferring pentosyl groups [GO:0016763]	peptidase activity [GO:0008233]; peptidoglycan biosynthetic process [GO:0009252]; peptidoglycan glycosyltransferase activity [GO:0008955]; response to antibiotic [GO:0046677]; transferase activity, transferring pentosyl groups [GO:0016763]	penicillin binding [GO:0008658]; peptidase activity [GO:0008233]; peptidoglycan glycosyltransferase activity [GO:0008955]; transferase activity, transferring pentosyl groups [GO:0016763]		PF00912;PF00905;
F9DNP4	F9DNP4_9BACL	unreviewed	Penicillin-binding protein 1A/1B (EC 2.4.2.-) (EC 3.4.-.-)	ponA HMPREF9372_0424	Sporosarcina newyorkensis 2681	892	penicillin binding [GO:0008658]; peptidase activity [GO:0008233]; peptidoglycan biosynthetic process [GO:0009252]; response to antibiotic [GO:0046677]; transferase activity, transferring pentosyl groups [GO:0016763]	peptidase activity [GO:0008233]; peptidoglycan biosynthetic process [GO:0009252]; response to antibiotic [GO:0046677]; transferase activity, transferring pentosyl groups [GO:0016763]	penicillin binding [GO:0008658]; peptidase activity [GO:0008233]; transferase activity, transferring pentosyl groups [GO:0016763]		PF00912;PF00905;
F9PFD8	F9PFD8_9STRE	unreviewed	Transglycosylase	HMPREF1124_1786	Streptococcus infantis X	757	membrane [GO:0016020]; penicillin binding [GO:0008658]		penicillin binding [GO:0008658]	membrane [GO:0016020]	PF00912;PF00905;
G0FZF2	G0FZF2_AMYMS	unreviewed	Penicillin binding protein	pbp AMES_9150 RAM_47630	Amycolatopsis mediterranei (strain S699) (Nocardia mediterranei)	784	membrane [GO:0016020]; penicillin binding [GO:0008658]		penicillin binding [GO:0008658]	membrane [GO:0016020]	PF00912;PF00905;
G0H7U2	G0H7U2_BIFAN	unreviewed	Hexosyltransferase (EC 2.4.1.-) (EC 3.4.-.-)	BALAC2494_00904	Bifidobacterium animalis subsp. lactis CNCM I-2494	808	hydrolase activity [GO:0016787]; membrane [GO:0016020]; penicillin binding [GO:0008658]; transferase activity, transferring glycosyl groups [GO:0016757]	hydrolase activity [GO:0016787]; transferase activity, transferring glycosyl groups [GO:0016757]	hydrolase activity [GO:0016787]; penicillin binding [GO:0008658]; transferase activity, transferring glycosyl groups [GO:0016757]	membrane [GO:0016020]	PF00912;PF00905;
G2KTM7	G2KTM7_LACSM	unreviewed	Penicillin-binding protein 1A	pbpA LSA_07120	Lactobacillus sanfranciscensis (strain TMW 1.1304)	771	penicillin binding [GO:0008658]; peptidase activity [GO:0008233]; peptidoglycan biosynthetic process [GO:0009252]; response to antibiotic [GO:0046677]; transferase activity, transferring pentosyl groups [GO:0016763]	peptidase activity [GO:0008233]; peptidoglycan biosynthetic process [GO:0009252]; response to antibiotic [GO:0046677]; transferase activity, transferring pentosyl groups [GO:0016763]	penicillin binding [GO:0008658]; peptidase activity [GO:0008233]; transferase activity, transferring pentosyl groups [GO:0016763]		PF00912;PF00905;
G2RV58	G2RV58_BACME	unreviewed	Penicillin-binding protein 1A 1B	ponA BMWSH_3828	Bacillus megaterium WSH-002	944	penicillin binding [GO:0008658]; peptidase activity [GO:0008233]; peptidoglycan biosynthetic process [GO:0009252]; response to antibiotic [GO:0046677]; transferase activity, transferring pentosyl groups [GO:0016763]	peptidase activity [GO:0008233]; peptidoglycan biosynthetic process [GO:0009252]; response to antibiotic [GO:0046677]; transferase activity, transferring pentosyl groups [GO:0016763]	penicillin binding [GO:0008658]; peptidase activity [GO:0008233]; transferase activity, transferring pentosyl groups [GO:0016763]		PF00912;PF00905;
G2STR3	G2STR3_BIFAN	unreviewed	Penicillin-binding protein	BLC1_0209	Bifidobacterium animalis subsp. lactis BLC1	802	membrane [GO:0016020]; penicillin binding [GO:0008658]		penicillin binding [GO:0008658]	membrane [GO:0016020]	PF00912;PF00905;
G8MZ07	G8MZ07_GEOTH	unreviewed	Penicillin-binding protein, 1A	GTCCBUS3UF5_24530	Geobacillus thermoleovorans CCB_US3_UF5	896	penicillin binding [GO:0008658]; peptidase activity [GO:0008233]; peptidoglycan biosynthetic process [GO:0009252]; response to antibiotic [GO:0046677]; transferase activity, transferring pentosyl groups [GO:0016763]	peptidase activity [GO:0008233]; peptidoglycan biosynthetic process [GO:0009252]; response to antibiotic [GO:0046677]; transferase activity, transferring pentosyl groups [GO:0016763]	penicillin binding [GO:0008658]; peptidase activity [GO:0008233]; transferase activity, transferring pentosyl groups [GO:0016763]		PF00912;PF00905;
G9PFV5	G9PFV5_9ACTO	unreviewed	Uncharacterized protein	HMPREF0045_01241	Actinomyces graevenitzii C83	787	membrane [GO:0016020]; penicillin binding [GO:0008658]		penicillin binding [GO:0008658]	membrane [GO:0016020]	PF00912;PF00905;
G9PK05	G9PK05_9ACTO	unreviewed	Uncharacterized protein	HMPREF0975_00726	Actinomyces sp. oral taxon 849 str. F0330	877	membrane [GO:0016020]; penicillin binding [GO:0008658]		penicillin binding [GO:0008658]	membrane [GO:0016020]	PF00912;PF00905;
G9QP28	G9QP28_9BACI	unreviewed	1A family penicillin-binding protein	HMPREF1015_00045	Bacillus smithii 7_3_47FAA	914	penicillin binding [GO:0008658]; peptidase activity [GO:0008233]; peptidoglycan biosynthetic process [GO:0009252]; response to antibiotic [GO:0046677]; transferase activity, transferring pentosyl groups [GO:0016763]	peptidase activity [GO:0008233]; peptidoglycan biosynthetic process [GO:0009252]; response to antibiotic [GO:0046677]; transferase activity, transferring pentosyl groups [GO:0016763]	penicillin binding [GO:0008658]; peptidase activity [GO:0008233]; transferase activity, transferring pentosyl groups [GO:0016763]		PF00912;PF00905;
H0DI12	H0DI12_9STAP	unreviewed	Transglycosylase	SEVCU012_0433	Staphylococcus pettenkoferi VCU012	762	membrane [GO:0016020]; penicillin binding [GO:0008658]		penicillin binding [GO:0008658]	membrane [GO:0016020]	PF00912;PF00905;
H0KIY3	H0KIY3_BIFAN	unreviewed	Penicillin-binding protein	FEM_09372	Bifidobacterium animalis subsp. lactis BS 01	802	membrane [GO:0016020]; penicillin binding [GO:0008658]		penicillin binding [GO:0008658]	membrane [GO:0016020]	PF00912;PF00905;
Q043H2	Q043H2_LACGA	unreviewed	Membrane carboxypeptidase (Penicillin-binding protein)	LGAS_1025	Lactobacillus gasseri (strain ATCC 33323 / DSM 20243 / JCM 1131 / NCIMB 11718 / AM63)	791	carboxypeptidase activity [GO:0004180]; penicillin binding [GO:0008658]; peptidoglycan biosynthetic process [GO:0009252]; response to antibiotic [GO:0046677]; transferase activity, transferring pentosyl groups [GO:0016763]	carboxypeptidase activity [GO:0004180]; peptidoglycan biosynthetic process [GO:0009252]; response to antibiotic [GO:0046677]; transferase activity, transferring pentosyl groups [GO:0016763]	carboxypeptidase activity [GO:0004180]; penicillin binding [GO:0008658]; transferase activity, transferring pentosyl groups [GO:0016763]		PF00912;PF00905;
Q4L6F4	Q4L6F4_STAHJ	unreviewed	Penicillin-binding protein 2	pbp2 SH1462	Staphylococcus haemolyticus (strain JCSC1435)	759	membrane [GO:0016020]; penicillin binding [GO:0008658]		penicillin binding [GO:0008658]	membrane [GO:0016020]	PF00912;PF00905;
Q5KXY3	Q5KXY3_GEOKA	unreviewed	Penicillin-binding protein 1A/1B (PBP1) (Penicillin-insensitive transglycosylase (Peptidoglycan TGase) penicillin-sensitive transpeptidase (DD-transpeptidase))	GK2168	Geobacillus kaustophilus (strain HTA426)	896	penicillin binding [GO:0008658]; peptidase activity [GO:0008233]; peptidoglycan biosynthetic process [GO:0009252]; response to antibiotic [GO:0046677]; transferase activity, transferring pentosyl groups [GO:0016763]	peptidase activity [GO:0008233]; peptidoglycan biosynthetic process [GO:0009252]; response to antibiotic [GO:0046677]; transferase activity, transferring pentosyl groups [GO:0016763]	penicillin binding [GO:0008658]; peptidase activity [GO:0008233]; transferase activity, transferring pentosyl groups [GO:0016763]		PF00912;PF00905;
Q74JB2	Q74JB2_LACJO	unreviewed	Penicillin-binding protein 1A	LJ_1197	Lactobacillus johnsonii (strain CNCM I-12250 / La1 / NCC 533)	795	penicillin binding [GO:0008658]; peptidase activity [GO:0008233]; peptidoglycan biosynthetic process [GO:0009252]; response to antibiotic [GO:0046677]; transferase activity, transferring pentosyl groups [GO:0016763]	peptidase activity [GO:0008233]; peptidoglycan biosynthetic process [GO:0009252]; response to antibiotic [GO:0046677]; transferase activity, transferring pentosyl groups [GO:0016763]	penicillin binding [GO:0008658]; peptidase activity [GO:0008233]; transferase activity, transferring pentosyl groups [GO:0016763]		PF00912;PF00905;
C7G9V4	C7G9V4_9FIRM	unreviewed	Penicillin-binding protein, transpeptidase domain protein	ROSINTL182_06684	Roseburia intestinalis L1-82	460	penicillin binding [GO:0008658]		penicillin binding [GO:0008658]		PF00905;
D6MDS3	D6MDS3_9CLOT	unreviewed	Penicillin-binding protein, transpeptidase domain protein	CLCAR_2633	Clostridium carboxidivorans P7	470	penicillin binding [GO:0008658]		penicillin binding [GO:0008658]		PF00905;
B7JGF8	B7JGF8_BACC0	unreviewed	Enterotoxin	BCAH820_5324	Bacillus cereus (strain AH820)	598					PF00877;PF08239;
C2TPC2	C2TPC2_BACCE	unreviewed	Enterotoxin	bcere0016_50220	Bacillus cereus 95/8201	587					PF00877;PF08239;
A9KT44	A9KT44_CLOPH	unreviewed	Peptidoglycan-binding domain 1 protein	Cphy_1886	Clostridium phytofermentans (strain ATCC 700394 / DSM 18823 / ISDg) (Lachnoclostridium phytofermentans)	635					PF00877;PF01471;
B0N8F2	B0N8F2_9FIRM	unreviewed	NlpC/P60 family protein	CLORAM_02886	Erysipelatoclostridium ramosum DSM 1402	450					PF00877;
C3RHL7	C3RHL7_9FIRM	unreviewed	Uncharacterized protein	MBAG_00375	Coprobacillus sp. D7	450					PF00877;
C4GCP2	C4GCP2_9FIRM	unreviewed	NlpC/P60 family protein	GCWU000342_01736	Shuttleworthia satelles DSM 14600	420					PF00877;
D4M4L7	D4M4L7_9FIRM	unreviewed	Cell wall-associated hydrolases (Invasion-associated proteins)	RTO_15860	Ruminococcus torques L2-14	407	hydrolase activity [GO:0016787]	hydrolase activity [GO:0016787]	hydrolase activity [GO:0016787]		PF00877;
G1WFA7	G1WFA7_9ACTN	unreviewed	Uncharacterized protein	HMPREF9452_00020	Collinsella tanakaei YIT 12063	439					PF00877;
G9L8E4	G9L8E4_LISMN	unreviewed	Iap (Fragment)	iap	Listeria monocytogenes	202					PF00877;
G9QXE3	G9QXE3_9FIRM	unreviewed	Uncharacterized protein	HMPREF1021_00337	Coprobacillus sp. 3_3_56FAA	450					PF00877;
H1AME3	H1AME3_9FIRM	unreviewed	Uncharacterized protein	HMPREF0978_02148	Coprobacillus sp. 8_2_54BFAA	450					PF00877;
Q48774	Q48774_LISMN	unreviewed	Invasive associated protein (Fragment)	iap	Listeria monocytogenes	117					PF00877;
E1KQG9	E1KQG9_9BACT	unreviewed	Pseudouridine synthase (EC 5.4.99.-)	HMPREF9296_0761	Prevotella disiens FB035-09AN	505	pseudouridine synthase activity [GO:0009982]; pseudouridine synthesis [GO:0001522]; RNA binding [GO:0003723]	pseudouridine synthase activity [GO:0009982]; pseudouridine synthesis [GO:0001522]	pseudouridine synthase activity [GO:0009982]; RNA binding [GO:0003723]		PF00849;PF01479;
F0F4S1	F0F4S1_9BACT	unreviewed	Pseudouridine synthase (EC 5.4.99.-)	rluB HMPREF9141_0587	Prevotella multiformis DSM 16608	509	pseudouridine synthase activity [GO:0009982]; pseudouridine synthesis [GO:0001522]; RNA binding [GO:0003723]	pseudouridine synthase activity [GO:0009982]; pseudouridine synthesis [GO:0001522]	pseudouridine synthase activity [GO:0009982]; RNA binding [GO:0003723]		PF00849;PF01479;
F9DAD6	F9DAD6_9BACT	unreviewed	Pseudouridine synthase (EC 5.4.99.-)	rluB HMPREF9419_1047	Prevotella nigrescens ATCC 33563	500	pseudouridine synthase activity [GO:0009982]; pseudouridine synthesis [GO:0001522]; RNA binding [GO:0003723]	pseudouridine synthase activity [GO:0009982]; pseudouridine synthesis [GO:0001522]	pseudouridine synthase activity [GO:0009982]; RNA binding [GO:0003723]		PF00849;PF01479;
F9DJB6	F9DJB6_9BACT	unreviewed	Pseudouridine synthase (EC 5.4.99.-)	rluB HMPREF9144_1756	Prevotella pallens ATCC 700821	500	pseudouridine synthase activity [GO:0009982]; pseudouridine synthesis [GO:0001522]; RNA binding [GO:0003723]	pseudouridine synthase activity [GO:0009982]; pseudouridine synthesis [GO:0001522]	pseudouridine synthase activity [GO:0009982]; RNA binding [GO:0003723]		PF00849;PF01479;
G1VGS6	G1VGS6_9BACT	unreviewed	Pseudouridine synthase (EC 5.4.99.-)	HMPREF0666_02609	Prevotella sp. C561	515	pseudouridine synthase activity [GO:0009982]; pseudouridine synthesis [GO:0001522]; RNA binding [GO:0003723]	pseudouridine synthase activity [GO:0009982]; pseudouridine synthesis [GO:0001522]	pseudouridine synthase activity [GO:0009982]; RNA binding [GO:0003723]		PF00849;PF01479;
E0UKB9	E0UKB9_CYAP2	unreviewed	Uncharacterized protein	Cyan7822_3952	Cyanothece sp. (strain PCC 7822)	688					PF00805;
C0EB61	C0EB61_9FIRM	unreviewed	Peptidase, M23 family	CLOSTMETH_01078	[Clostridium] methylpentosum DSM 5476	469	cytoplasm [GO:0005737]; extrinsic component of membrane [GO:0019898]			cytoplasm [GO:0005737]; extrinsic component of membrane [GO:0019898]	PF00769;PF01551;
F3BBJ0	F3BBJ0_9FIRM	unreviewed	Uncharacterized protein	HMPREF9477_01310	Lachnospiraceae bacterium 2_1_46FAA	1627	beta-N-acetylhexosaminidase activity [GO:0004563]; carbohydrate metabolic process [GO:0005975]; cell adhesion [GO:0007155]	beta-N-acetylhexosaminidase activity [GO:0004563]; carbohydrate metabolic process [GO:0005975]; cell adhesion [GO:0007155]	beta-N-acetylhexosaminidase activity [GO:0004563]		PF00754;PF07554;PF00728;PF02838;
G7HVH9	G7HVH9_9CORY	unreviewed	Ribonuclease J (EC 3.1.-.-)	CCAS_02920	Corynebacterium casei UCMA 3821	722	hydrolase activity, acting on ester bonds [GO:0016788]; metal ion binding [GO:0046872]; RNA binding [GO:0003723]	hydrolase activity, acting on ester bonds [GO:0016788]	hydrolase activity, acting on ester bonds [GO:0016788]; metal ion binding [GO:0046872]; RNA binding [GO:0003723]		PF00753;PF07521;
F3SNY3	F3SNY3_STAWA	unreviewed	LPXTG-motif cell wall anchor domain protein	SEVCU121_1547	Staphylococcus warneri VCU121	203	cell wall [GO:0005618]			cell wall [GO:0005618]	PF00746;
H0DJM9	H0DJM9_9STAP	unreviewed	Gram positive anchor	SEVCU012_1062	Staphylococcus pettenkoferi VCU012	221	cell wall [GO:0005618]			cell wall [GO:0005618]	PF00746;
E7RUM3	E7RUM3_9BURK	unreviewed	OmpA family protein	HMPREF0551_0189	Lautropia mirabilis ATCC 51599	319	cell outer membrane [GO:0009279]; integral component of membrane [GO:0016021]; plasma membrane [GO:0005886]			cell outer membrane [GO:0009279]; integral component of membrane [GO:0016021]; plasma membrane [GO:0005886]	PF00691;
D6TKH0	D6TKH0_9CHLR	unreviewed	Methyl-accepting chemotaxis sensory transducer	Krac_7562	Ktedonobacter racemifer DSM 44963	726	integral component of membrane [GO:0016021]; signal transducer activity [GO:0004871]	signal transducer activity [GO:0004871]	signal transducer activity [GO:0004871]	integral component of membrane [GO:0016021]	PF00672;PF00015;
E6UFT7	E6UFT7_RUMA7	unreviewed	Pectate lyase/Amb allergen	Rumal_2601	Ruminococcus albus (strain ATCC 27210 / DSM 20455 / JCM 14654 / NCDO 2250 / 7)	1367	extracellular region [GO:0005576]; lyase activity [GO:0016829]; polysaccharide catabolic process [GO:0000272]	lyase activity [GO:0016829]; polysaccharide catabolic process [GO:0000272]	lyase activity [GO:0016829]	extracellular region [GO:0005576]	PF00544;
A1IQN8	A1IQN8_NEIMA	unreviewed	Putative glycosyl transferase	NMA0832	Neisseria meningitidis serogroup A / serotype 4A (strain Z2491)	383	transferase activity [GO:0016740]	transferase activity [GO:0016740]	transferase activity [GO:0016740]		PF00535;
A1KSN2	A1KSN2_NEIMF	unreviewed	Putative glycosyl transferase	NMC0568	Neisseria meningitidis serogroup C / serotype 2a (strain ATCC 700532 / DSM 15464 / FAM18)	390	transferase activity [GO:0016740]	transferase activity [GO:0016740]	transferase activity [GO:0016740]		PF00535;
E1P2P0	E1P2P0_NEILA	unreviewed	Identified by MetaGeneAnnotator	NLY_06860	Neisseria lactamica Y92-1009	418					PF00535;
E3D2I4	E3D2I4_NEIM7	unreviewed	Glycosyltransferase PglE (EC 2.-.-.-)	NMBB_0696	Neisseria meningitidis serogroup B (strain alpha710)	391	transferase activity [GO:0016740]	transferase activity [GO:0016740]	transferase activity [GO:0016740]		PF00535;
E4ZEM9	E4ZEM9_NEIL0	unreviewed	Putative glycosyl transferase	NLA_16090	Neisseria lactamica (strain 020-06)	383	transferase activity [GO:0016740]	transferase activity [GO:0016740]	transferase activity [GO:0016740]		PF00535;
Q9AER5	Q9AER5_NEIME	unreviewed	Glycosyltransferase PglE	pglE	Neisseria meningitidis	383	transferase activity [GO:0016740]	transferase activity [GO:0016740]	transferase activity [GO:0016740]		PF00535;
A3ULI4	A3ULI4_VIBSP	unreviewed	Uncharacterized protein	V12B01_16911	Vibrio splendidus 12B01	656					PF00515;
A3XT61	A3XT61_9VIBR	unreviewed	Uncharacterized protein	MED222_09208	Vibrio sp. MED222	652					PF00515;
A5KU20	A5KU20_VIBBS	unreviewed	Uncharacterized protein	VSWAT3_12937	Vibrionales bacterium (strain SWAT-3)	656					PF00515;
A6AJM8	A6AJM8_VIBCY	unreviewed	TPR repeat containing protein	A1Q_1758	Vibrio campbellii (strain HY01)	650					PF00515;
B3PJ56	B3PJ56_CELJU	unreviewed	TPR domain protein	CJA_2166	Cellvibrio japonicus (strain Ueda107) (Pseudomonas fluorescens subsp. cellulosa)	664					PF00515;
C2I9N3	C2I9N3_VIBCL	unreviewed	TPR domain protein in aerotolerance operon	VIF_003407	Vibrio cholerae TM 11079-80	623					PF00515;
C6JPK5	C6JPK5_FUSVA	unreviewed	Tetratricopeptide repeat protein	FVAG_00905	Fusobacterium varium ATCC 27725	326					PF00515;
C9NU39	C9NU39_VIBCR	unreviewed	TPR domain protein in aerotolerance operon	VIC_002731	Vibrio coralliilyticus (strain ATCC BAA-450 / DSM 19607 / LMG 20984 / YB1)	616					PF00515;
D0HYJ8	D0HYJ8_VIBCL	unreviewed	TPR domain protein in aerotolerance operon	VIH_001570	Vibrio cholerae CT 5369-93	624					PF00515;
D0IH57	D0IH57_9VIBR	unreviewed	TPR domain protein in aerotolerance operon	VOA_001340	Vibrio sp. RC586	624					PF00515;
D0XEJ7	D0XEJ7_VIBHA	unreviewed	Uncharacterized protein	VME_35100	Vibrio harveyi 1DA3	582					PF00515;
D0Z3E4	D0Z3E4_LISDA	unreviewed	TPR domain protein in aerotolerance operon	VDA_000945	Photobacterium damselae subsp. damselae CIP 102761	691					PF00515;
E1VP83	E1VP83_9GAMM	unreviewed	Uncharacterized protein	HDN1F_30420	gamma proteobacterium HdN1	662					PF00515;
E8VXM0	E8VXM0_VIBVM	unreviewed	TPR domain protein in aerotolerance operon	VVMO6_03331	Vibrio vulnificus (strain MO6-24/O)	608					PF00515;
F2G5S6	F2G5S6_ALTMD	unreviewed	Uncharacterized protein	MADE_1006775	Alteromonas macleodii (strain DSM 17117 / Deep ecotype)	667					PF00515;
F4AJQ5	F4AJQ5_GLAS4	unreviewed	Tetratricopeptide TPR_1 repeat-containing protein	Glaag_2674	Glaciecola sp. (strain 4H-3-7+YE-5)	660					PF00515;
F9AL33	F9AL33_VIBCL	unreviewed	Tetratricopeptide repeat family protein	VCHE39_0353	Vibrio cholerae HE39	625					PF00515;
F9SBI7	F9SBI7_VIBSP	unreviewed	Uncharacterized protein	VISP3789_10639	Vibrio splendidus ATCC 33789	646					PF00515;
Q1K437	Q1K437_DESAC	unreviewed	TPR repeat	Dace_3132	Desulfuromonas acetoxidans DSM 684	581					PF00515;
Q1N641	Q1N641_9GAMM	unreviewed	Uncharacterized protein	RED65_10174	Bermanella marisrubri	621					PF00515;
Q1ZX11	Q1ZX11_PHOAS	unreviewed	Uncharacterized protein	VAS14_09569	Photobacterium angustum (strain S14 / CCUG 15956) (Vibrio sp. (strain S14 / CCUG 15956))	674					PF00515;
Q2C8D0	Q2C8D0_9GAMM	unreviewed	Uncharacterized protein	SKA34_06340	Photobacterium sp. SKA34	683					PF00515;
Q7MFE5	Q7MFE5_VIBVY	unreviewed	TPR repeat containing protein	VVA0375	Vibrio vulnificus (strain YJ016)	634					PF00515;
Q8D3X1	Q8D3X1_VIBVU	unreviewed	TPR domain protein in aerotolerance operon	VV2_1562	Vibrio vulnificus (strain CMCP6)	656					PF00515;
B7CF03	B7CF03_BURPE	unreviewed	Non-ribosomal peptide synthase (EC 6.3.2.13)	BUC_5633	Burkholderia pseudomallei 576	5056	phosphopantetheine binding [GO:0031177]; transferase activity [GO:0016740]; UDP-N-acetylmuramoylalanyl-D-glutamate-2,6-diaminopimelate ligase activity [GO:0008765]	transferase activity [GO:0016740]; UDP-N-acetylmuramoylalanyl-D-glutamate-2,6-diaminopimelate ligase activity [GO:0008765]	phosphopantetheine binding [GO:0031177]; transferase activity [GO:0016740]; UDP-N-acetylmuramoylalanyl-D-glutamate-2,6-diaminopimelate ligase activity [GO:0008765]		PF00501;PF13193;PF00668;PF00109;PF02801;PF08659;PF08242;PF00550;
A5UTV8	A5UTV8_ROSS1	unreviewed	Protein kinase	RoseRS_1669	Roseiflexus sp. (strain RS-1)	1053	ATP binding [GO:0005524]; protein serine/threonine kinase activity [GO:0004674]	protein serine/threonine kinase activity [GO:0004674]	ATP binding [GO:0005524]; protein serine/threonine kinase activity [GO:0004674]		PF00498;PF00069;
A7NMV8	A7NMV8_ROSCS	unreviewed	Serine/threonine protein kinase with FHA domain	Rcas_2811	Roseiflexus castenholzii (strain DSM 13941 / HLO8)	1057	ATP binding [GO:0005524]; protein serine/threonine kinase activity [GO:0004674]	protein serine/threonine kinase activity [GO:0004674]	ATP binding [GO:0005524]; protein serine/threonine kinase activity [GO:0004674]		PF00498;PF00069;
B6G1E2	B6G1E2_9FIRM	unreviewed	ABC transporter, substrate-binding protein, family 5	CLOHIR_01949	[Clostridium] hiranonis DSM 13275	707	transporter activity [GO:0005215]	transporter activity [GO:0005215]	transporter activity [GO:0005215]		PF00496;
C0QXX7	C0QXX7_BRAHW	unreviewed	Flagellar biosynthesis regulator FlhF	flhF BHWA1_00349	Brachyspira hyodysenteriae (strain ATCC 49526 / WA1)	679	GTP binding [GO:0005525]; motile cilium [GO:0031514]; SRP-dependent cotranslational protein targeting to membrane [GO:0006614]	SRP-dependent cotranslational protein targeting to membrane [GO:0006614]	GTP binding [GO:0005525]	motile cilium [GO:0031514]	PF00448;
G0EP86	G0EP86_BRAIP	unreviewed	GTP-binding signal recognition particle SRP54 G-domain protein	Bint_1337	Brachyspira intermedia (strain ATCC 51140 / PWS/A) (Serpulina intermedia)	665	GTP binding [GO:0005525]; SRP-dependent cotranslational protein targeting to membrane [GO:0006614]	SRP-dependent cotranslational protein targeting to membrane [GO:0006614]	GTP binding [GO:0005525]		PF00448;
A0AEM2	A0AEM2_LISW6	unreviewed	Single-stranded DNA-binding protein	ssb lwe0036	Listeria welshimeri serovar 6b (strain ATCC 35897 / DSM 20650 / SLCC5334)	177	DNA replication [GO:0006260]; single-stranded DNA binding [GO:0003697]	DNA replication [GO:0006260]	single-stranded DNA binding [GO:0003697]		PF00436;
A0Y2A2	A0Y2A2_9GAMM	unreviewed	Single-stranded DNA-binding protein	ATW7_18038	Alteromonadales bacterium TW-7	233	DNA replication [GO:0006260]; single-stranded DNA binding [GO:0003697]	DNA replication [GO:0006260]	single-stranded DNA binding [GO:0003697]		PF00436;
A0YGK8	A0YGK8_9GAMM	unreviewed	Single-stranded DNA-binding protein	GP2143_01350	marine gamma proteobacterium HTCC2143	194	DNA replication [GO:0006260]; single-stranded DNA binding [GO:0003697]	DNA replication [GO:0006260]	single-stranded DNA binding [GO:0003697]		PF00436;
A3WP60	A3WP60_9GAMM	unreviewed	Single-stranded DNA-binding protein	OS145_05635	Idiomarina baltica OS145	204	DNA replication [GO:0006260]; single-stranded DNA binding [GO:0003697]	DNA replication [GO:0006260]	single-stranded DNA binding [GO:0003697]		PF00436;
A4QI24	A4QI24_CORGB	unreviewed	Single-stranded DNA-binding protein	cgR_2870	Corynebacterium glutamicum (strain R)	225	DNA replication [GO:0006260]; single-stranded DNA binding [GO:0003697]	DNA replication [GO:0006260]	single-stranded DNA binding [GO:0003697]		PF00436;
A7GXQ3	A7GXQ3_CAMC5	unreviewed	Single-stranded DNA-binding protein	CCV52592_1586	Campylobacter curvus (strain 525.92)	188	DNA replication [GO:0006260]; single-stranded DNA binding [GO:0003697]	DNA replication [GO:0006260]	single-stranded DNA binding [GO:0003697]		PF00436;
A7I007	A7I007_CAMHC	unreviewed	Single-stranded DNA-binding protein	CHAB381_0242	Campylobacter hominis (strain ATCC BAA-381 / LMG 19568 / NCTC 13146 / CH001A)	206	DNA replication [GO:0006260]; single-stranded DNA binding [GO:0003697]	DNA replication [GO:0006260]	single-stranded DNA binding [GO:0003697]		PF00436;
B1L2K3	B1L2K3_CLOBM	unreviewed	Single-stranded DNA-binding protein	CLK_A0114	Clostridium botulinum (strain Loch Maree / Type A3)	200	DNA replication [GO:0006260]; single-stranded DNA binding [GO:0003697]	DNA replication [GO:0006260]	single-stranded DNA binding [GO:0003697]		PF00436;
B1QQI9	B1QQI9_CLOBO	unreviewed	Single-stranded DNA-binding protein	CBB_A0215	Clostridium botulinum Bf	216	DNA replication [GO:0006260]; single-stranded DNA binding [GO:0003697]	DNA replication [GO:0006260]	single-stranded DNA binding [GO:0003697]		PF00436;
B8DAM1	B8DAM1_LISMH	unreviewed	Single-stranded DNA-binding protein	ssb LMHCC_2625	Listeria monocytogenes serotype 4a (strain HCC23)	178	DNA replication [GO:0006260]; single-stranded DNA binding [GO:0003697]	DNA replication [GO:0006260]	single-stranded DNA binding [GO:0003697]		PF00436;
B8PYC0	B8PYC0_9BACT	unreviewed	Single-stranded DNA-binding protein	ssb	uncultured bacterium	210	DNA replication [GO:0006260]; single-stranded DNA binding [GO:0003697]	DNA replication [GO:0006260]	single-stranded DNA binding [GO:0003697]		PF00436;
B9EBP8	B9EBP8_MACCJ	unreviewed	Single-stranded DNA-binding protein	MCCL_0952	Macrococcus caseolyticus (strain JCSC5402)	169	DNA replication [GO:0006260]; single-stranded DNA binding [GO:0003697]	DNA replication [GO:0006260]	single-stranded DNA binding [GO:0003697]		PF00436;
C1KV86	C1KV86_LISMC	unreviewed	Single-stranded DNA-binding protein	ssb Lm4b_00054	Listeria monocytogenes serotype 4b (strain CLIP80459)	178	DNA replication [GO:0006260]; single-stranded DNA binding [GO:0003697]	DNA replication [GO:0006260]	single-stranded DNA binding [GO:0003697]		PF00436;
C3IV25	C3IV25_BACTU	unreviewed	Single-stranded DNA-binding protein	bthur0014_58890	Bacillus thuringiensis IBL 4222	178	DNA replication [GO:0006260]; single-stranded DNA binding [GO:0003697]	DNA replication [GO:0006260]	single-stranded DNA binding [GO:0003697]		PF00436;
C3KS47	C3KS47_CLOB6	unreviewed	Single-stranded DNA-binding protein	CLJ_0038	Clostridium botulinum (strain 657 / Type Ba4)	206	DNA replication [GO:0006260]; single-stranded DNA binding [GO:0003697]	DNA replication [GO:0006260]	single-stranded DNA binding [GO:0003697]		PF00436;
C3XF91	C3XF91_9HELI	unreviewed	Single-stranded DNA-binding protein	HRAG_00737	Helicobacter bilis ATCC 43879	186	DNA replication [GO:0006260]; single-stranded DNA binding [GO:0003697]	DNA replication [GO:0006260]	single-stranded DNA binding [GO:0003697]		PF00436;
C6C019	C6C019_DESAD	unreviewed	Single-stranded DNA-binding protein	Desal_2838	Desulfovibrio salexigens (strain ATCC 14822 / DSM 2638 / NCIB 8403 / VKM B-1763)	184	DNA replication [GO:0006260]; single-stranded DNA binding [GO:0003697]	DNA replication [GO:0006260]	single-stranded DNA binding [GO:0003697]		PF00436;
C6RCT1	C6RCT1_9PROT	unreviewed	Single-stranded DNA-binding protein	CAMSH0001_1517	Campylobacter showae RM3277	193	DNA replication [GO:0006260]; single-stranded DNA binding [GO:0003697]	DNA replication [GO:0006260]	single-stranded DNA binding [GO:0003697]		PF00436;
C6VIH7	C6VIH7_LACPJ	unreviewed	Single-stranded DNA-binding protein	ssb JDM1_0008	Lactobacillus plantarum (strain JDM1)	200	DNA replication [GO:0006260]; single-stranded DNA binding [GO:0003697]	DNA replication [GO:0006260]	single-stranded DNA binding [GO:0003697]		PF00436;
C7XXJ4	C7XXJ4_9LACO	unreviewed	Single-stranded DNA-binding protein	HMPREF0501_01539	Lactobacillus coleohominis 101-4-CHN	221	DNA replication [GO:0006260]; single-stranded DNA binding [GO:0003697]	DNA replication [GO:0006260]	single-stranded DNA binding [GO:0003697]		PF00436;
C8JSP8	C8JSP8_LISMN	unreviewed	Single-stranded DNA-binding protein	LMIG_00326	Listeria monocytogenes FSL N3-165	178	DNA replication [GO:0006260]; single-stranded DNA binding [GO:0003697]	DNA replication [GO:0006260]	single-stranded DNA binding [GO:0003697]		PF00436;
C8JZ86	C8JZ86_LISMN	unreviewed	Single-stranded DNA-binding protein	LMJG_00064	Listeria monocytogenes FSL R2-503	178	DNA replication [GO:0006260]; single-stranded DNA binding [GO:0003697]	DNA replication [GO:0006260]	single-stranded DNA binding [GO:0003697]		PF00436;
C8KCV2	C8KCV2_LISMN	unreviewed	Single-stranded DNA-binding protein	LMMG_01756	Listeria monocytogenes F6900	178	DNA replication [GO:0006260]; single-stranded DNA binding [GO:0003697]	DNA replication [GO:0006260]	single-stranded DNA binding [GO:0003697]		PF00436;
D2P015	D2P015_LISM1	unreviewed	Single-stranded DNA-binding protein	ssb LM5578_2971	Listeria monocytogenes serotype 1/2a (strain 08-5578)	178	DNA replication [GO:0006260]; single-stranded DNA binding [GO:0003697]	DNA replication [GO:0006260]	single-stranded DNA binding [GO:0003697]		PF00436;
D2PBD9	D2PBD9_LISM2	unreviewed	Single-stranded DNA-binding protein	ssb LM5923_2920	Listeria monocytogenes serotype 1/2a (strain 08-5923)	178	DNA replication [GO:0006260]; single-stranded DNA binding [GO:0003697]	DNA replication [GO:0006260]	single-stranded DNA binding [GO:0003697]		PF00436;
D3KK40	D3KK40_LISMN	unreviewed	Single-stranded DNA-binding protein	LMFG_00613	Listeria monocytogenes FSL J2-071	178	DNA replication [GO:0006260]; single-stranded DNA binding [GO:0003697]	DNA replication [GO:0006260]	single-stranded DNA binding [GO:0003697]		PF00436;
D3UK73	D3UK73_LISSS	unreviewed	Single-stranded DNA-binding protein	ssb lse_0034	Listeria seeligeri serovar 1/2b (strain ATCC 35967 / DSM 20751 / CIP 100100 / SLCC 3954)	180	DNA replication [GO:0006260]; single-stranded DNA binding [GO:0003697]	DNA replication [GO:0006260]	single-stranded DNA binding [GO:0003697]		PF00436;
D4PLG6	D4PLG6_LISMN	unreviewed	Single-stranded DNA-binding protein	LMBG_01243	Listeria monocytogenes FSL J1-194	178	DNA replication [GO:0006260]; single-stranded DNA binding [GO:0003697]	DNA replication [GO:0006260]	single-stranded DNA binding [GO:0003697]		PF00436;
D4PX37	D4PX37_LISMN	unreviewed	Single-stranded DNA-binding protein	LMPG_02099	Listeria monocytogenes J2818	178	DNA replication [GO:0006260]; single-stranded DNA binding [GO:0003697]	DNA replication [GO:0006260]	single-stranded DNA binding [GO:0003697]		PF00436;
D4Q0F9	D4Q0F9_LISMN	unreviewed	Single-stranded DNA-binding protein	LMSG_02151	Listeria monocytogenes HPB2262	178	DNA replication [GO:0006260]; single-stranded DNA binding [GO:0003697]	DNA replication [GO:0006260]	single-stranded DNA binding [GO:0003697]		PF00436;
D7ULD8	D7ULD8_LISMN	unreviewed	Single-stranded DNA-binding protein	LMHG_11647	Listeria monocytogenes FSL N1-017	178	DNA replication [GO:0006260]; single-stranded DNA binding [GO:0003697]	DNA replication [GO:0006260]	single-stranded DNA binding [GO:0003697]		PF00436;
D7VEB4	D7VEB4_LACPN	unreviewed	Single-stranded DNA-binding protein	ssb HMPREF0531_12487	Lactobacillus plantarum subsp. plantarum ATCC 14917 = JCM 1149 = CGMCC 1.2437	200	DNA replication [GO:0006260]; single-stranded DNA binding [GO:0003697]	DNA replication [GO:0006260]	single-stranded DNA binding [GO:0003697]		PF00436;
E1TQ33	E1TQ33_LACPS	unreviewed	Single-stranded DNA-binding protein	ssb LPST_C0008	Lactobacillus plantarum (strain ST-III)	200	DNA replication [GO:0006260]; single-stranded DNA binding [GO:0003697]	DNA replication [GO:0006260]	single-stranded DNA binding [GO:0003697]		PF00436;
E1U8J4	E1U8J4_LISML	unreviewed	Single-stranded DNA-binding protein	ssb-1 lmo4a_0038	Listeria monocytogenes serotype 4a (strain L99)	178	DNA replication [GO:0006260]; single-stranded DNA binding [GO:0003697]	DNA replication [GO:0006260]	single-stranded DNA binding [GO:0003697]		PF00436;
E3YUE2	E3YUE2_LISIO	unreviewed	Single-stranded DNA-binding protein	NT07LI_0091	Listeria innocua FSL S4-378	179	DNA replication [GO:0006260]; single-stranded DNA binding [GO:0003697]	DNA replication [GO:0006260]	single-stranded DNA binding [GO:0003697]		PF00436;
E3Z3F3	E3Z3F3_LISIO	unreviewed	Single-stranded DNA-binding protein	NT06LI_0066	Listeria innocua FSL J1-023	179	DNA replication [GO:0006260]; single-stranded DNA binding [GO:0003697]	DNA replication [GO:0006260]	single-stranded DNA binding [GO:0003697]		PF00436;
E3ZL17	E3ZL17_LISSE	unreviewed	Single-stranded DNA-binding protein	NT03LS_0106	Listeria seeligeri FSL N1-067	180	DNA replication [GO:0006260]; single-stranded DNA binding [GO:0003697]	DNA replication [GO:0006260]	single-stranded DNA binding [GO:0003697]		PF00436;
E6RJS9	E6RJS9_PSEU9	unreviewed	Single-stranded DNA-binding protein	PSM_A0325	Pseudoalteromonas sp. (strain SM9913)	233	DNA replication [GO:0006260]; single-stranded DNA binding [GO:0003697]	DNA replication [GO:0006260]	single-stranded DNA binding [GO:0003697]		PF00436;
E6UEW0	E6UEW0_RUMA7	unreviewed	Single-stranded DNA-binding protein	Rumal_2479	Ruminococcus albus (strain ATCC 27210 / DSM 20455 / JCM 14654 / NCDO 2250 / 7)	200	DNA replication [GO:0006260]; single-stranded DNA binding [GO:0003697]	DNA replication [GO:0006260]	single-stranded DNA binding [GO:0003697]		PF00436;
E9SD49	E9SD49_RUMAL	unreviewed	Single-stranded DNA-binding protein	ssb CUS_6065	Ruminococcus albus 8	206	DNA replication [GO:0006260]; single-stranded DNA binding [GO:0003697]	DNA replication [GO:0006260]	single-stranded DNA binding [GO:0003697]		PF00436;
F3A540	F3A540_9BACL	unreviewed	Single-stranded DNA-binding protein	HMPREF0428_01848	Gemella haemolysans M341	207	DNA replication [GO:0006260]; single-stranded DNA binding [GO:0003697]	DNA replication [GO:0006260]	single-stranded DNA binding [GO:0003697]		PF00436;
F3BFH8	F3BFH8_PSEHA	unreviewed	Single-stranded DNA-binding protein	PH505_ae00300	Pseudoalteromonas haloplanktis ANT/505	240	DNA replication [GO:0006260]; single-stranded DNA binding [GO:0003697]	DNA replication [GO:0006260]	single-stranded DNA binding [GO:0003697]		PF00436;
F3R9N4	F3R9N4_LISMN	unreviewed	Single-stranded DNA-binding protein	LM1816_03742	Listeria monocytogenes J1816	178	DNA replication [GO:0006260]; single-stranded DNA binding [GO:0003697]	DNA replication [GO:0006260]	single-stranded DNA binding [GO:0003697]		PF00436;
F3RH03	F3RH03_LISMN	unreviewed	Single-stranded DNA-binding protein	LM220_16482	Listeria monocytogenes J1-220	178	DNA replication [GO:0006260]; single-stranded DNA binding [GO:0003697]	DNA replication [GO:0006260]	single-stranded DNA binding [GO:0003697]		PF00436;
F3YLP7	F3YLP7_LISMN	unreviewed	Single-stranded DNA-binding protein	LMOSA_8790	Listeria monocytogenes str. Scott A	178	DNA replication [GO:0006260]; single-stranded DNA binding [GO:0003697]	DNA replication [GO:0006260]	single-stranded DNA binding [GO:0003697]		PF00436;
F4FVJ2	F4FVJ2_LACBN	unreviewed	Single-stranded DNA-binding protein	Lbuc_0010	Lactobacillus buchneri (strain NRRL B-30929)	188	DNA replication [GO:0006260]; single-stranded DNA binding [GO:0003697]	DNA replication [GO:0006260]	single-stranded DNA binding [GO:0003697]		PF00436;
F5Z5L2	F5Z5L2_ALTSS	unreviewed	Single-stranded DNA-binding protein	ambt_17575	Alteromonas sp. (strain SN2)	173	DNA replication [GO:0006260]; single-stranded DNA binding [GO:0003697]	DNA replication [GO:0006260]	single-stranded DNA binding [GO:0003697]		PF00436;
F5ZJS2	F5ZJS2_STRPW	unreviewed	Single-stranded DNA-binding protein	STP_1606	Streptococcus parauberis (strain KCTC 11537)	175	DNA replication [GO:0006260]; single-stranded DNA binding [GO:0003697]	DNA replication [GO:0006260]	single-stranded DNA binding [GO:0003697]		PF00436;
F6IUH8	F6IUH8_LACPE	unreviewed	Single-stranded DNA-binding protein	LPE_01248	Lactobacillus pentosus MP-10	197	DNA replication [GO:0006260]; single-stranded DNA binding [GO:0003697]	DNA replication [GO:0006260]	single-stranded DNA binding [GO:0003697]		PF00436;
F7RZR3	F7RZR3_9GAMM	unreviewed	Single-stranded DNA-binding protein	A28LD_1935	Idiomarina sp. A28L	194	DNA replication [GO:0006260]; single-stranded DNA binding [GO:0003697]	DNA replication [GO:0006260]	single-stranded DNA binding [GO:0003697]		PF00436;
F8B868	F8B868_LISMM	unreviewed	Single-stranded DNA-binding protein	ssb LMM7_0039	Listeria monocytogenes serotype 4a (strain M7)	178	DNA replication [GO:0006260]; single-stranded DNA binding [GO:0003697]	DNA replication [GO:0006260]	single-stranded DNA binding [GO:0003697]		PF00436;
G0HI79	G0HI79_CORVD	unreviewed	Single-stranded DNA-binding protein	ssb1 CVAR_2999	Corynebacterium variabile (strain DSM 44702 / JCM 12073 / NCIMB 30131) (Corynebacterium mooreparkense)	209	DNA replication [GO:0006260]; single-stranded DNA binding [GO:0003697]	DNA replication [GO:0006260]	single-stranded DNA binding [GO:0003697]		PF00436;
G0M4E5	G0M4E5_LACPE	unreviewed	Single-stranded DNA-binding protein	LPENT_01762	Lactobacillus pentosus IG1	197	DNA replication [GO:0006260]; single-stranded DNA binding [GO:0003697]	DNA replication [GO:0006260]	single-stranded DNA binding [GO:0003697]		PF00436;
G2EJV3	G2EJV3_CORGT	unreviewed	Single-stranded DNA-binding protein	CgS9114_03710	Corynebacterium glutamicum S9114	225	DNA replication [GO:0006260]; single-stranded DNA binding [GO:0003697]	DNA replication [GO:0006260]	single-stranded DNA binding [GO:0003697]		PF00436;
G2JP82	G2JP82_LISMN	unreviewed	Single-stranded DNA-binding protein	LMOG_01579	Listeria monocytogenes J0161	178	DNA replication [GO:0006260]; single-stranded DNA binding [GO:0003697]	DNA replication [GO:0006260]	single-stranded DNA binding [GO:0003697]		PF00436;
G2K119	G2K119_LISM4	unreviewed	Single-stranded DNA-binding protein	LMRG_02474	Listeria monocytogenes serotype 1/2a (strain 10403S)	178	DNA replication [GO:0006260]; single-stranded DNA binding [GO:0003697]	DNA replication [GO:0006260]	single-stranded DNA binding [GO:0003697]		PF00436;
G2K9A7	G2K9A7_LISMN	unreviewed	Single-stranded DNA-binding protein	LMKG_02284	Listeria monocytogenes FSL R2-561	178	DNA replication [GO:0006260]; single-stranded DNA binding [GO:0003697]	DNA replication [GO:0006260]	single-stranded DNA binding [GO:0003697]		PF00436;
G2KE04	G2KE04_LISMN	unreviewed	Single-stranded DNA-binding protein	LMLG_0122	Listeria monocytogenes Finland 1998	178	DNA replication [GO:0006260]; single-stranded DNA binding [GO:0003697]	DNA replication [GO:0006260]	single-stranded DNA binding [GO:0003697]		PF00436;
G2Z8S2	G2Z8S2_LISIP	unreviewed	Single-stranded DNA-binding protein	ssb LIV_0043	Listeria ivanovii (strain ATCC BAA-678 / PAM 55)	180	DNA replication [GO:0006260]; single-stranded DNA binding [GO:0003697]	DNA replication [GO:0006260]	single-stranded DNA binding [GO:0003697]		PF00436;
G6JC06	G6JC06_STREE	unreviewed	Single-stranded DNA-binding protein	SPAR98_1706	Streptococcus pneumoniae GA47502	191	DNA replication [GO:0006260]; single-stranded DNA binding [GO:0003697]	DNA replication [GO:0006260]	single-stranded DNA binding [GO:0003697]		PF00436;
G6M6D9	G6M6D9_STREE	unreviewed	Single-stranded DNA-binding protein	SPAR72_0027	Streptococcus pneumoniae GA41538	191	DNA replication [GO:0006260]; single-stranded DNA binding [GO:0003697]	DNA replication [GO:0006260]	single-stranded DNA binding [GO:0003697]		PF00436;
G7EXE5	G7EXE5_9GAMM	unreviewed	Single-stranded DNA-binding protein	ssb P20311_3379	Pseudoalteromonas sp. BSi20311	230	DNA replication [GO:0006260]; single-stranded DNA binding [GO:0003697]	DNA replication [GO:0006260]	single-stranded DNA binding [GO:0003697]		PF00436;
G7FHJ7	G7FHJ7_9GAMM	unreviewed	Single-stranded DNA-binding protein	ssb P20439_2714	Pseudoalteromonas sp. BSi20439	233	DNA replication [GO:0006260]; single-stranded DNA binding [GO:0003697]	DNA replication [GO:0006260]	single-stranded DNA binding [GO:0003697]		PF00436;
G7FTP5	G7FTP5_9GAMM	unreviewed	Single-stranded DNA-binding protein	ssb P20480_2999	Pseudoalteromonas sp. BSi20480	233	DNA replication [GO:0006260]; single-stranded DNA binding [GO:0003697]	DNA replication [GO:0006260]	single-stranded DNA binding [GO:0003697]		PF00436;
G7G0R5	G7G0R5_9GAMM	unreviewed	Single-stranded DNA-binding protein	ssb P20495_1483	Pseudoalteromonas sp. BSi20495	241	DNA replication [GO:0006260]; single-stranded DNA binding [GO:0003697]	DNA replication [GO:0006260]	single-stranded DNA binding [GO:0003697]		PF00436;
G7GGC1	G7GGC1_9GAMM	unreviewed	Single-stranded DNA-binding protein	ssb ACT4_035_00290	Acinetobacter sp. NBRC 100985	192	DNA replication [GO:0006260]; single-stranded DNA binding [GO:0003697]	DNA replication [GO:0006260]	single-stranded DNA binding [GO:0003697]		PF00436;
G7SPC0	G7SPC0_STRSU	unreviewed	Single-stranded DNA-binding protein	ssb SSUST1_1343	Streptococcus suis ST1	177	DNA replication [GO:0006260]; single-stranded DNA binding [GO:0003697]	DNA replication [GO:0006260]	single-stranded DNA binding [GO:0003697]		PF00436;
G9ZQA9	G9ZQA9_9LACO	unreviewed	Single-stranded DNA-binding protein	HMPREF9103_01916	Lactobacillus parafarraginis F0439	185	DNA replication [GO:0006260]; single-stranded DNA binding [GO:0003697]	DNA replication [GO:0006260]	single-stranded DNA binding [GO:0003697]		PF00436;
H1GF77	H1GF77_LISIO	unreviewed	Single-stranded DNA-binding protein	HMPREF0557_02683	Listeria innocua ATCC 33091	179	DNA replication [GO:0006260]; single-stranded DNA binding [GO:0003697]	DNA replication [GO:0006260]	single-stranded DNA binding [GO:0003697]		PF00436;
H1LHE4	H1LHE4_9LACO	unreviewed	Single-stranded DNA-binding protein	HMPREF9104_02035	Lactobacillus kisonensis F0435	187	DNA replication [GO:0006260]; single-stranded DNA binding [GO:0003697]	DNA replication [GO:0006260]	single-stranded DNA binding [GO:0003697]		PF00436;
P77974	P77974_9GAMM	unreviewed	Single-stranded DNA-binding protein	ssb	Shewanella sp. PT99	227	DNA replication [GO:0006260]; single-stranded DNA binding [GO:0003697]	DNA replication [GO:0006260]	single-stranded DNA binding [GO:0003697]		PF00436;
Q1Q9B8	Q1Q9B8_PSYCK	unreviewed	Single-stranded DNA-binding protein	Pcryo_1958	Psychrobacter cryohalolentis (strain K5)	219	DNA replication [GO:0006260]; single-stranded DNA binding [GO:0003697]	DNA replication [GO:0006260]	single-stranded DNA binding [GO:0003697]		PF00436;
Q3F0X3	Q3F0X3_BACTI	unreviewed	Single-stranded DNA-binding protein	RBTH_07195	Bacillus thuringiensis serovar israelensis ATCC 35646	178	DNA replication [GO:0006260]; single-stranded DNA binding [GO:0003697]	DNA replication [GO:0006260]	single-stranded DNA binding [GO:0003697]		PF00436;
Q3IJB1	Q3IJB1_PSEHT	unreviewed	Single-stranded DNA-binding protein	ssb PSHAa2705	Pseudoalteromonas haloplanktis (strain TAC 125)	244	DNA replication [GO:0006260]; single-stranded DNA binding [GO:0003697]	DNA replication [GO:0006260]	single-stranded DNA binding [GO:0003697]		PF00436;
Q49UQ1	Q49UQ1_STAS1	unreviewed	Single-stranded DNA-binding protein	SSP2372	Staphylococcus saprophyticus subsp. saprophyticus (strain ATCC 15305 / DSM 20229)	170	DNA replication [GO:0006260]; single-stranded DNA binding [GO:0003697]	DNA replication [GO:0006260]	single-stranded DNA binding [GO:0003697]		PF00436;
Q4EK80	Q4EK80_LISMN	unreviewed	Single-stranded DNA-binding protein	ssb-1 LMOh7858_0057	Listeria monocytogenes serotype 4b str. H7858	178	DNA replication [GO:0006260]; single-stranded DNA binding [GO:0003697]	DNA replication [GO:0006260]	single-stranded DNA binding [GO:0003697]		PF00436;
Q4EUP4	Q4EUP4_LISMN	unreviewed	Single-stranded DNA-binding protein	ssb-1 LMOf6854_0055	Listeria monocytogenes serotype 1/2a str. F6854	178	DNA replication [GO:0006260]; single-stranded DNA binding [GO:0003697]	DNA replication [GO:0006260]	single-stranded DNA binding [GO:0003697]		PF00436;
Q4FR27	Q4FR27_PSYA2	unreviewed	Single-stranded DNA-binding protein	ssb Psyc_1683	Psychrobacter arcticus (strain DSM 17307 / 273-4)	213	DNA replication [GO:0006260]; single-stranded DNA binding [GO:0003697]	DNA replication [GO:0006260]	single-stranded DNA binding [GO:0003697]		PF00436;
Q725B9	Q725B9_LISMF	unreviewed	Single-stranded DNA-binding protein	ssb-1 LMOf2365_0054	Listeria monocytogenes serotype 4b (strain F2365)	178	DNA replication [GO:0006260]; single-stranded DNA binding [GO:0003697]	DNA replication [GO:0006260]	single-stranded DNA binding [GO:0003697]		PF00436;
Q8NLG0	SSB_CORGL	reviewed	Single-stranded DNA-binding protein (SSB)	ssb Cgl2982 cg3307	Corynebacterium glutamicum (strain ATCC 13032 / DSM 20300 / JCM 1318 / LMG 3730 / NCIMB 10025)	225	DNA replication [GO:0006260]; single-stranded DNA binding [GO:0003697]	DNA replication [GO:0006260]	single-stranded DNA binding [GO:0003697]		PF00436;
Q890K1	SSB_LACPL	reviewed	Single-stranded DNA-binding protein (SSB)	ssb lp_0010	Lactobacillus plantarum (strain ATCC BAA-793 / NCIMB 8826 / WCFS1)	200	DNA recombination [GO:0006310]; DNA repair [GO:0006281]; DNA replication [GO:0006260]; single-stranded DNA binding [GO:0003697]	DNA recombination [GO:0006310]; DNA repair [GO:0006281]; DNA replication [GO:0006260]	single-stranded DNA binding [GO:0003697]		PF00436;
Q92FR5	SSB1_LISIN	reviewed	Single-stranded DNA-binding protein 1 (SSB 1)	ssb1 lin0038	Listeria innocua serovar 6a (strain CLIP 11262)	179	DNA recombination [GO:0006310]; DNA repair [GO:0006281]; DNA replication [GO:0006260]; single-stranded DNA binding [GO:0003697]	DNA recombination [GO:0006310]; DNA repair [GO:0006281]; DNA replication [GO:0006260]	single-stranded DNA binding [GO:0003697]		PF00436;
Q8YAR8	SSB1_LISMO	reviewed	Single-stranded DNA-binding protein 1 (SSB 1)	ssb1 lmo0045	Listeria monocytogenes serovar 1/2a (strain ATCC BAA-679 / EGD-e)	178	DNA recombination [GO:0006310]; DNA repair [GO:0006281]; DNA replication [GO:0006260]; single-stranded DNA binding [GO:0003697]	DNA recombination [GO:0006310]; DNA repair [GO:0006281]; DNA replication [GO:0006260]	single-stranded DNA binding [GO:0003697]		PF00436;
C8WQP0	C8WQP0_ALIAD	unreviewed	Uncharacterized protein	Aaci_0154	Alicyclobacillus acidocaldarius subsp. acidocaldarius (strain ATCC 27009 / DSM 446 / 104-1A) (Bacillus acidocaldarius)	509					PF00395;
E0NMG7	E0NMG7_9FIRM	unreviewed	Uncharacterized protein	HMPREF9225_1389	Peptoniphilus duerdenii ATCC BAA-1640	1405					PF00395;
E0QH80	E0QH80_9FIRM	unreviewed	Uncharacterized protein	HMPREF0379_0378	[Eubacterium] yurii subsp. margaretiae ATCC 43715	565					PF00395;
E4KXU7	E4KXU7_9FIRM	unreviewed	Putative uncharacterized protein	HMPREF9286_1137	Peptoniphilus harei ACS-146-V-Sch2b	1289					PF00395;
E4S6W0	E4S6W0_CALKI	unreviewed	S-layer domain-containing protein	Calkr_2289	Caldicellulosiruptor kristjanssonii (strain ATCC 700853 / DSM 12137 / I77R1B)	1495					PF00395;
G4KW51	G4KW51_OSCVS	unreviewed	Uncharacterized protein	OBV_10750	Oscillibacter valericigenes (strain DSM 18026 / NBRC 101213 / Sjm18-20)	313					PF00395;
G8LXL0	G8LXL0_CLOCD	unreviewed	Beta-propeller domain-containing protein, methanol dehydrogenase	Clocl_1044	Clostridium clariflavum (strain DSM 19732 / NBRC 101661 / EBR45)	944					PF00395;
G9WXG9	G9WXG9_9FIRM	unreviewed	Uncharacterized protein	HMPREF9629_00058	Peptostreptococcaceae bacterium ACC19a	477					PF00395;
G9XBL5	G9XBL5_9FIRM	unreviewed	Uncharacterized protein	HMPREF9628_01382	Peptostreptococcaceae bacterium CM5	482					PF00395;
P29126	XYNA_RUMFL	reviewed	Bifunctional endo-1,4-beta-xylanase XylA (EC 3.2.1.8)	xynA	Ruminococcus flavefaciens	954	endo-1,4-beta-xylanase activity [GO:0031176]; xylan catabolic process [GO:0045493]	endo-1,4-beta-xylanase activity [GO:0031176]; xylan catabolic process [GO:0045493]	endo-1,4-beta-xylanase activity [GO:0031176]		PF00331;PF00457;
A0L1G3	A0L1G3_SHESA	unreviewed	Pilus (MSHA type) biogenesis protein MshL	Shewana3_3663	Shewanella sp. (strain ANA-3)	561	outer membrane [GO:0019867]; pilus assembly [GO:0009297]; protein secretion [GO:0009306]; protein transporter activity [GO:0008565]	pilus assembly [GO:0009297]; protein secretion [GO:0009306]; protein transporter activity [GO:0008565]	protein transporter activity [GO:0008565]	outer membrane [GO:0019867]	PF00263;PF07655;PF07660;
A3Q9W3	A3Q9W3_SHELP	unreviewed	Pilus (MSHA type) biogenesis protein MshL	Shew_0389	Shewanella loihica (strain ATCC BAA-1088 / PV-4)	563	outer membrane [GO:0019867]; pilus assembly [GO:0009297]; protein secretion [GO:0009306]	pilus assembly [GO:0009297]; protein secretion [GO:0009306]		outer membrane [GO:0019867]	PF00263;PF07655;PF07660;
A6WIL3	A6WIL3_SHEB8	unreviewed	Pilus (MSHA type) biogenesis protein MshL	Shew185_0484	Shewanella baltica (strain OS185)	559	outer membrane [GO:0019867]; pilus assembly [GO:0009297]; protein secretion [GO:0009306]; protein transporter activity [GO:0008565]	pilus assembly [GO:0009297]; protein secretion [GO:0009306]; protein transporter activity [GO:0008565]	protein transporter activity [GO:0008565]	outer membrane [GO:0019867]	PF00263;PF07655;PF07660;
F7NZX2	F7NZX2_9GAMM	unreviewed	MSHA-type pilus biogenesis protein MshL	Rhein_3374	Rheinheimera sp. A13L	561	outer membrane [GO:0019867]; pilus assembly [GO:0009297]; protein secretion [GO:0009306]	pilus assembly [GO:0009297]; protein secretion [GO:0009306]		outer membrane [GO:0019867]	PF00263;PF07655;PF07660;
G0AVQ7	G0AVQ7_9GAMM	unreviewed	Pilus (MSHA type) biogenesis protein MshL	Sbal175_0571	Shewanella baltica BA175	559	outer membrane [GO:0019867]; pilus assembly [GO:0009297]; protein secretion [GO:0009306]; protein transporter activity [GO:0008565]	pilus assembly [GO:0009297]; protein secretion [GO:0009306]; protein transporter activity [GO:0008565]	protein transporter activity [GO:0008565]	outer membrane [GO:0019867]	PF00263;PF07655;PF07660;
G3ITE9	G3ITE9_9GAMM	unreviewed	Type II and III secretion system protein	Mettu_1363	Methylobacter tundripaludum SV96	554	outer membrane [GO:0019867]; pilus assembly [GO:0009297]; protein secretion [GO:0009306]	pilus assembly [GO:0009297]; protein secretion [GO:0009306]		outer membrane [GO:0019867]	PF00263;PF07655;PF07660;
H1YKD3	H1YKD3_9GAMM	unreviewed	Pilus (MSHA type) biogenesis protein MshL	Sbal183_3751	Shewanella baltica OS183	559	outer membrane [GO:0019867]; pilus assembly [GO:0009297]; protein secretion [GO:0009306]; protein transporter activity [GO:0008565]	pilus assembly [GO:0009297]; protein secretion [GO:0009306]; protein transporter activity [GO:0008565]	protein transporter activity [GO:0008565]	outer membrane [GO:0019867]	PF00263;PF07655;PF07660;
Q0HEG5	Q0HEG5_SHESM	unreviewed	Pilus (MSHA type) biogenesis protein MshL	Shewmr4_3486	Shewanella sp. (strain MR-4)	561	outer membrane [GO:0019867]; pilus assembly [GO:0009297]; protein secretion [GO:0009306]; protein transporter activity [GO:0008565]	pilus assembly [GO:0009297]; protein secretion [GO:0009306]; protein transporter activity [GO:0008565]	protein transporter activity [GO:0008565]	outer membrane [GO:0019867]	PF00263;PF07655;PF07660;
Q0HZI6	Q0HZI6_SHESR	unreviewed	Pilus (MSHA type) biogenesis protein MshL	Shewmr7_0466	Shewanella sp. (strain MR-7)	561	outer membrane [GO:0019867]; pilus assembly [GO:0009297]; protein secretion [GO:0009306]; protein transporter activity [GO:0008565]	pilus assembly [GO:0009297]; protein secretion [GO:0009306]; protein transporter activity [GO:0008565]	protein transporter activity [GO:0008565]	outer membrane [GO:0019867]	PF00263;PF07655;PF07660;
Q47VE8	Q47VE8_COLP3	unreviewed	MSHA biogenesis protein MshL	mshL CPS_4576	Colwellia psychrerythraea (strain 34H / ATCC BAA-681) (Vibrio psychroerythus)	609	outer membrane [GO:0019867]; pilus assembly [GO:0009297]; protein secretion [GO:0009306]	pilus assembly [GO:0009297]; protein secretion [GO:0009306]		outer membrane [GO:0019867]	PF00263;PF07655;PF07660;
Q8E9Z7	Q8E9Z7_SHEON	unreviewed	MSHA system outer membrane secretin MshL	mshL SO_4112	Shewanella oneidensis (strain MR-1)	560	outer membrane [GO:0019867]; pathogenesis [GO:0009405]; pilus assembly [GO:0009297]; protein secretion [GO:0009306]; protein transporter activity [GO:0008565]	pathogenesis [GO:0009405]; pilus assembly [GO:0009297]; protein secretion [GO:0009306]; protein transporter activity [GO:0008565]	protein transporter activity [GO:0008565]	outer membrane [GO:0019867]	PF00263;PF07655;PF07660;
A1RP26	A1RP26_SHESW	unreviewed	Pilus (MSHA type) biogenesis protein MshL	Sputw3181_3612	Shewanella sp. (strain W3-18-1)	558	outer membrane [GO:0019867]; pilus assembly [GO:0009297]; protein secretion [GO:0009306]; protein transporter activity [GO:0008565]	pilus assembly [GO:0009297]; protein secretion [GO:0009306]; protein transporter activity [GO:0008565]	protein transporter activity [GO:0008565]	outer membrane [GO:0019867]	PF00263;PF07655;
A1S2Q8	A1S2Q8_SHEAM	unreviewed	MSHA biogenesis protein MshL	Sama_0454	Shewanella amazonensis (strain ATCC BAA-1098 / SB2B)	561	outer membrane [GO:0019867]; pilus assembly [GO:0009297]; protein secretion [GO:0009306]	pilus assembly [GO:0009297]; protein secretion [GO:0009306]		outer membrane [GO:0019867]	PF00263;PF07655;
A4Y2V9	A4Y2V9_SHEPC	unreviewed	Pilus (MSHA type) biogenesis protein MshL	Sputcn32_0560	Shewanella putrefaciens (strain CN-32 / ATCC BAA-453)	558	outer membrane [GO:0019867]; pilus assembly [GO:0009297]; protein secretion [GO:0009306]; protein transporter activity [GO:0008565]	pilus assembly [GO:0009297]; protein secretion [GO:0009306]; protein transporter activity [GO:0008565]	protein transporter activity [GO:0008565]	outer membrane [GO:0019867]	PF00263;PF07655;
E6XH77	E6XH77_SHEP2	unreviewed	MSHA system outer membrane secretin, MshL	Sput200_0485	Shewanella putrefaciens (strain 200)	559	outer membrane [GO:0019867]; pilus assembly [GO:0009297]; protein secretion [GO:0009306]; protein transporter activity [GO:0008565]	pilus assembly [GO:0009297]; protein secretion [GO:0009306]; protein transporter activity [GO:0008565]	protein transporter activity [GO:0008565]	outer membrane [GO:0019867]	PF00263;PF07655;
F7RSR7	F7RSR7_9GAMM	unreviewed	MSHA biogenesis protein MshL	SOHN41_03405	Shewanella sp. HN-41	457	outer membrane [GO:0019867]; pilus assembly [GO:0009297]; protein secretion [GO:0009306]; protein transporter activity [GO:0008565]	pilus assembly [GO:0009297]; protein secretion [GO:0009306]; protein transporter activity [GO:0008565]	protein transporter activity [GO:0008565]	outer membrane [GO:0019867]	PF00263;PF07655;
A3M1F2	A3M1F2_ACIBT	unreviewed	Putative general secretion pathway protein	A1S_0271	Acinetobacter baumannii (strain ATCC 17978 / NCDC KC 755)	758	cell outer membrane [GO:0009279]; protein secretion by the type II secretion system [GO:0015628]; protein transporter activity [GO:0008565]; type II protein secretion system complex [GO:0015627]	protein secretion by the type II secretion system [GO:0015628]; protein transporter activity [GO:0008565]	protein transporter activity [GO:0008565]	cell outer membrane [GO:0009279]; type II protein secretion system complex [GO:0015627]	PF00263;PF03958;
B0VDF5	B0VDF5_ACIBY	unreviewed	Putative general secretion pathway protein	ABAYE3500	Acinetobacter baumannii (strain AYE)	758	cell outer membrane [GO:0009279]; protein secretion by the type II secretion system [GO:0015628]; protein transporter activity [GO:0008565]; type II protein secretion system complex [GO:0015627]	protein secretion by the type II secretion system [GO:0015628]; protein transporter activity [GO:0008565]	protein transporter activity [GO:0008565]	cell outer membrane [GO:0009279]; type II protein secretion system complex [GO:0015627]	PF00263;PF03958;
B2I1Y0	B2I1Y0_ACIBC	unreviewed	Type II secretory pathway, component PulD	ACICU_00292	Acinetobacter baumannii (strain ACICU)	758	cell outer membrane [GO:0009279]; protein secretion by the type II secretion system [GO:0015628]; protein transporter activity [GO:0008565]; type II protein secretion system complex [GO:0015627]	protein secretion by the type II secretion system [GO:0015628]; protein transporter activity [GO:0008565]	protein transporter activity [GO:0008565]	cell outer membrane [GO:0009279]; type II protein secretion system complex [GO:0015627]	PF00263;PF03958;
B7H1K9	B7H1K9_ACIB3	unreviewed	General secretion pathway protein D	gspD ABBFA_003264	Acinetobacter baumannii (strain AB307-0294)	758	cell outer membrane [GO:0009279]; protein secretion by the type II secretion system [GO:0015628]; protein transporter activity [GO:0008565]; type II protein secretion system complex [GO:0015627]	protein secretion by the type II secretion system [GO:0015628]; protein transporter activity [GO:0008565]	protein transporter activity [GO:0008565]	cell outer membrane [GO:0009279]; type II protein secretion system complex [GO:0015627]	PF00263;PF03958;
B7I349	B7I349_ACIB5	unreviewed	General secretion pathway protein D	gspD AB57_0358	Acinetobacter baumannii (strain AB0057)	758	cell outer membrane [GO:0009279]; protein secretion by the type II secretion system [GO:0015628]; protein transporter activity [GO:0008565]; type II protein secretion system complex [GO:0015627]	protein secretion by the type II secretion system [GO:0015628]; protein transporter activity [GO:0008565]	protein transporter activity [GO:0008565]	cell outer membrane [GO:0009279]; type II protein secretion system complex [GO:0015627]	PF00263;PF03958;
D0C1K8	D0C1K8_9GAMM	unreviewed	General secretion pathway protein D	HMPREF0014_02269	Acinetobacter sp. RUH2624	758	cell outer membrane [GO:0009279]; protein secretion by the type II secretion system [GO:0015628]; protein transporter activity [GO:0008565]; type II protein secretion system complex [GO:0015627]	protein secretion by the type II secretion system [GO:0015628]; protein transporter activity [GO:0008565]	protein transporter activity [GO:0008565]	cell outer membrane [GO:0009279]; type II protein secretion system complex [GO:0015627]	PF00263;PF03958;
D0S621	D0S621_ACICA	unreviewed	General secretion pathway protein D	gspD HMPREF0012_02653	Acinetobacter calcoaceticus RUH2202	758	cell outer membrane [GO:0009279]; protein secretion by the type II secretion system [GO:0015628]; protein transporter activity [GO:0008565]; type II protein secretion system complex [GO:0015627]	protein secretion by the type II secretion system [GO:0015628]; protein transporter activity [GO:0008565]	protein transporter activity [GO:0008565]	cell outer membrane [GO:0009279]; type II protein secretion system complex [GO:0015627]	PF00263;PF03958;
D0SDL7	D0SDL7_ACIJO	unreviewed	General secretion pathway protein D	gspD HMPREF0016_01940	Acinetobacter johnsonii SH046	785	cell outer membrane [GO:0009279]; protein secretion by the type II secretion system [GO:0015628]; protein transporter activity [GO:0008565]; type II protein secretion system complex [GO:0015627]	protein secretion by the type II secretion system [GO:0015628]; protein transporter activity [GO:0008565]	protein transporter activity [GO:0008565]	cell outer membrane [GO:0009279]; type II protein secretion system complex [GO:0015627]	PF00263;PF03958;
D6JV46	D6JV46_ACIPI	unreviewed	Predicted protein	HMPREF0013_02228	Acinetobacter sp. SH024	758	cell outer membrane [GO:0009279]; protein secretion by the type II secretion system [GO:0015628]; protein transporter activity [GO:0008565]; type II protein secretion system complex [GO:0015627]	protein secretion by the type II secretion system [GO:0015628]; protein transporter activity [GO:0008565]	protein transporter activity [GO:0008565]	cell outer membrane [GO:0009279]; type II protein secretion system complex [GO:0015627]	PF00263;PF03958;
D8JHU9	D8JHU9_ACISD	unreviewed	General secretion pathway protein D	AOLE_18055	Acinetobacter oleivorans (strain JCM 16667 / KCTC 23045 / DR1)	757	cell outer membrane [GO:0009279]; protein secretion by the type II secretion system [GO:0015628]; protein transporter activity [GO:0008565]; type II protein secretion system complex [GO:0015627]	protein secretion by the type II secretion system [GO:0015628]; protein transporter activity [GO:0008565]	protein transporter activity [GO:0008565]	cell outer membrane [GO:0009279]; type II protein secretion system complex [GO:0015627]	PF00263;PF03958;
E8P9E4	E8P9E4_ACIB1	unreviewed	PulD	ABK1_0319	Acinetobacter baumannii (strain 1656-2)	758	cell outer membrane [GO:0009279]; protein secretion by the type II secretion system [GO:0015628]; protein transporter activity [GO:0008565]; type II protein secretion system complex [GO:0015627]	protein secretion by the type II secretion system [GO:0015628]; protein transporter activity [GO:0008565]	protein transporter activity [GO:0008565]	cell outer membrane [GO:0009279]; type II protein secretion system complex [GO:0015627]	PF00263;PF03958;
F0KKP0	F0KKP0_ACICP	unreviewed	Putative general secretion pathway protein	xcpQ BDGL_003181	Acinetobacter calcoaceticus (strain PHEA-2)	756	cell outer membrane [GO:0009279]; protein secretion by the type II secretion system [GO:0015628]; protein transporter activity [GO:0008565]; type II protein secretion system complex [GO:0015627]	protein secretion by the type II secretion system [GO:0015628]; protein transporter activity [GO:0008565]	protein transporter activity [GO:0008565]	cell outer membrane [GO:0009279]; type II protein secretion system complex [GO:0015627]	PF00263;PF03958;
F0QLU2	F0QLU2_ACIBD	unreviewed	Type II secretory pathway, component PulD	gspD ABTW07_0322	Acinetobacter baumannii (strain TCDC-AB0715)	758	cell outer membrane [GO:0009279]; protein secretion by the type II secretion system [GO:0015628]; protein transporter activity [GO:0008565]; type II protein secretion system complex [GO:0015627]	protein secretion by the type II secretion system [GO:0015628]; protein transporter activity [GO:0008565]	protein transporter activity [GO:0008565]	cell outer membrane [GO:0009279]; type II protein secretion system complex [GO:0015627]	PF00263;PF03958;
F5HWF9	F5HWF9_ACIBA	unreviewed	General secretion pathway protein D	HMPREF0021_01033	Acinetobacter baumannii 6013150	758	cell outer membrane [GO:0009279]; protein secretion by the type II secretion system [GO:0015628]; protein transporter activity [GO:0008565]; type II protein secretion system complex [GO:0015627]	protein secretion by the type II secretion system [GO:0015628]; protein transporter activity [GO:0008565]	protein transporter activity [GO:0008565]	cell outer membrane [GO:0009279]; type II protein secretion system complex [GO:0015627]	PF00263;PF03958;
F5I789	F5I789_ACIBA	unreviewed	General secretion pathway protein D	HMPREF0020_00848	Acinetobacter baumannii 6013113	758	cell outer membrane [GO:0009279]; protein secretion by the type II secretion system [GO:0015628]; protein transporter activity [GO:0008565]; type II protein secretion system complex [GO:0015627]	protein secretion by the type II secretion system [GO:0015628]; protein transporter activity [GO:0008565]	protein transporter activity [GO:0008565]	cell outer membrane [GO:0009279]; type II protein secretion system complex [GO:0015627]	PF00263;PF03958;
F5IN03	F5IN03_ACIBA	unreviewed	General secretion pathway protein D	HMPREF0022_02380	Acinetobacter baumannii 6014059	758	cell outer membrane [GO:0009279]; protein secretion by the type II secretion system [GO:0015628]; protein transporter activity [GO:0008565]; type II protein secretion system complex [GO:0015627]	protein secretion by the type II secretion system [GO:0015628]; protein transporter activity [GO:0008565]	protein transporter activity [GO:0008565]	cell outer membrane [GO:0009279]; type II protein secretion system complex [GO:0015627]	PF00263;PF03958;
F5JT30	F5JT30_ACIBA	unreviewed	Type II secretory pathway, component PulD	AB210_2849	Acinetobacter baumannii AB210	758	cell outer membrane [GO:0009279]; protein secretion by the type II secretion system [GO:0015628]; protein transporter activity [GO:0008565]; type II protein secretion system complex [GO:0015627]	protein secretion by the type II secretion system [GO:0015628]; protein transporter activity [GO:0008565]	protein transporter activity [GO:0008565]	cell outer membrane [GO:0009279]; type II protein secretion system complex [GO:0015627]	PF00263;PF03958;
F9ICE1	F9ICE1_ACIBA	unreviewed	General secretion pathway protein D	ABNIH1_12371	Acinetobacter baumannii ABNIH1	758	cell outer membrane [GO:0009279]; protein secretion by the type II secretion system [GO:0015628]; protein transporter activity [GO:0008565]; type II protein secretion system complex [GO:0015627]	protein secretion by the type II secretion system [GO:0015628]; protein transporter activity [GO:0008565]	protein transporter activity [GO:0008565]	cell outer membrane [GO:0009279]; type II protein secretion system complex [GO:0015627]	PF00263;PF03958;
F9IQA8	F9IQA8_ACIBA	unreviewed	General secretion pathway protein D	ABNIH2_16076	Acinetobacter baumannii ABNIH2	758	cell outer membrane [GO:0009279]; protein secretion by the type II secretion system [GO:0015628]; protein transporter activity [GO:0008565]; type II protein secretion system complex [GO:0015627]	protein secretion by the type II secretion system [GO:0015628]; protein transporter activity [GO:0008565]	protein transporter activity [GO:0008565]	cell outer membrane [GO:0009279]; type II protein secretion system complex [GO:0015627]	PF00263;PF03958;
F9J1Z2	F9J1Z2_ACIBA	unreviewed	General secretion pathway protein D	ABNIH3_17615	Acinetobacter baumannii ABNIH3	758	cell outer membrane [GO:0009279]; protein secretion by the type II secretion system [GO:0015628]; protein transporter activity [GO:0008565]; type II protein secretion system complex [GO:0015627]	protein secretion by the type II secretion system [GO:0015628]; protein transporter activity [GO:0008565]	protein transporter activity [GO:0008565]	cell outer membrane [GO:0009279]; type II protein secretion system complex [GO:0015627]	PF00263;PF03958;
F9JDD6	F9JDD6_ACIBA	unreviewed	General secretion pathway protein D	ABNIH4_17532	Acinetobacter baumannii ABNIH4	758	cell outer membrane [GO:0009279]; protein secretion by the type II secretion system [GO:0015628]; protein transporter activity [GO:0008565]; type II protein secretion system complex [GO:0015627]	protein secretion by the type II secretion system [GO:0015628]; protein transporter activity [GO:0008565]	protein transporter activity [GO:0008565]	cell outer membrane [GO:0009279]; type II protein secretion system complex [GO:0015627]	PF00263;PF03958;
G2JCJ5	G2JCJ5_ACIBA	unreviewed	Putative general secretion pathway protein	ABZJ_00319	Acinetobacter baumannii MDR-ZJ06	758	cell outer membrane [GO:0009279]; protein secretion by the type II secretion system [GO:0015628]; protein transporter activity [GO:0008565]; type II protein secretion system complex [GO:0015627]	protein secretion by the type II secretion system [GO:0015628]; protein transporter activity [GO:0008565]	protein transporter activity [GO:0008565]	cell outer membrane [GO:0009279]; type II protein secretion system complex [GO:0015627]	PF00263;PF03958;
E0SGB9	E0SGB9_DICD3	unreviewed	DnaJ-like protein DjlA	djlA Dda3937_01376	Dickeya dadantii (strain 3937) (Erwinia chrysanthemi (strain 3937))	326	integral component of membrane [GO:0016021]; plasma membrane [GO:0005886]			integral component of membrane [GO:0016021]; plasma membrane [GO:0005886]	PF00226;PF05099;
F5UDZ7	F5UDZ7_9CYAN	unreviewed	Heat shock protein DnaJ domain protein	MicvaDRAFT_1817	Microcoleus vaginatus FGP-2	395					PF00226;PF00805;
B0AAW9	B0AAW9_9FIRM	unreviewed	SCP-like protein	CLOBAR_02274	Intestinibacter bartlettii DSM 16795	335					PF00188;
F6DJX9	F6DJX9_DESRL	unreviewed	SCP-like extracellular	Desru_0917	Desulfotomaculum ruminis (strain ATCC 23193 / DSM 2154 / NCIB 8452 / DL)	249					PF00188;
A5KN18	A5KN18_9FIRM	unreviewed	Ser/Thr phosphatase family protein	RUMTOR_01642	Ruminococcus torques ATCC 27756	839	acid phosphatase activity [GO:0003993]; metal ion binding [GO:0046872]	acid phosphatase activity [GO:0003993]	acid phosphatase activity [GO:0003993]; metal ion binding [GO:0046872]		PF00149;
B6GAU9	B6GAU9_9ACTN	unreviewed	LPXTG-motif cell wall anchor domain protein	COLSTE_01199	Collinsella stercoris DSM 13279	778	acid phosphatase activity [GO:0003993]; metal ion binding [GO:0046872]	acid phosphatase activity [GO:0003993]	acid phosphatase activity [GO:0003993]; metal ion binding [GO:0046872]		PF00149;
E5XFX0	E5XFX0_9FIRM	unreviewed	Phosphohydrolase	HMPREF1026_01024	Lachnospiraceae bacterium 8_1_57FAA	834	acid phosphatase activity [GO:0003993]; metal ion binding [GO:0046872]	acid phosphatase activity [GO:0003993]	acid phosphatase activity [GO:0003993]; metal ion binding [GO:0046872]		PF00149;
F3AVE6	F3AVE6_9FIRM	unreviewed	Uncharacterized protein	HMPREF1025_01714	Lachnospiraceae bacterium 3_1_46FAA	794	acid phosphatase activity [GO:0003993]; metal ion binding [GO:0046872]	acid phosphatase activity [GO:0003993]	acid phosphatase activity [GO:0003993]; metal ion binding [GO:0046872]		PF00149;
F7JE92	F7JE92_9FIRM	unreviewed	Uncharacterized protein	HMPREF0990_01401	Lachnospiraceae bacterium 1_1_57FAA	794	acid phosphatase activity [GO:0003993]; metal ion binding [GO:0046872]	acid phosphatase activity [GO:0003993]	acid phosphatase activity [GO:0003993]; metal ion binding [GO:0046872]		PF00149;
E2X9J9	E2X9J9_SHIDY	unreviewed	Bacterial regulatory helix-turn-helix , lysR family protein	SD1617_2423	Shigella dysenteriae 1617	407	DNA binding [GO:0003677]; sequence-specific DNA binding transcription factor activity [GO:0003700]; transcription, DNA-templated [GO:0006351]	sequence-specific DNA binding transcription factor activity [GO:0003700]; transcription, DNA-templated [GO:0006351]	DNA binding [GO:0003677]; sequence-specific DNA binding transcription factor activity [GO:0003700]		PF00126;PF03466;
Q32IV1	Q32IV1_SHIDS	unreviewed	Putative transcriptional regulator LYSR-type	ybeF SDY_0551	Shigella dysenteriae serotype 1 (strain Sd197)	311	DNA binding [GO:0003677]; sequence-specific DNA binding transcription factor activity [GO:0003700]; transcription, DNA-templated [GO:0006351]	sequence-specific DNA binding transcription factor activity [GO:0003700]; transcription, DNA-templated [GO:0006351]	DNA binding [GO:0003677]; sequence-specific DNA binding transcription factor activity [GO:0003700]		PF00126;PF03466;
Q6MNQ1	Q6MNQ1_BDEBA	unreviewed	Putative uncharacterized protein	Bd1190	Bdellovibrio bacteriovorus (strain ATCC 15356 / DSM 50701 / NCIB 9529 / HD100)	268	electron carrier activity [GO:0009055]; iron-sulfur cluster binding [GO:0051536]; metal ion binding [GO:0046872]		electron carrier activity [GO:0009055]; iron-sulfur cluster binding [GO:0051536]; metal ion binding [GO:0046872]		PF00111;
C4LLR6	C4LLR6_CORK4	unreviewed	Serine/threonine protein kinase PknA (EC 2.7.11.1)	ckrop_0123	Corynebacterium kroppenstedtii (strain DSM 44385 / CCUG 35717)	628	ATP binding [GO:0005524]; protein serine/threonine kinase activity [GO:0004674]	protein serine/threonine kinase activity [GO:0004674]	ATP binding [GO:0005524]; protein serine/threonine kinase activity [GO:0004674]		PF00069;
C8X621	C8X621_NAKMY	unreviewed	Serine/threonine protein kinase	Namu_0363	Nakamurella multipartita (strain ATCC 700099 / DSM 44233 / JCM 9543 / Y-104) (Microsphaera multipartita)	497	ATP binding [GO:0005524]; protein serine/threonine kinase activity [GO:0004674]	protein serine/threonine kinase activity [GO:0004674]	ATP binding [GO:0005524]; protein serine/threonine kinase activity [GO:0004674]		PF00069;
F8CIE4	F8CIE4_MYXFH	unreviewed	Serine/threonine protein kinase	LILAB_15535	Myxococcus fulvus (strain ATCC BAA-855 / HW-1)	723	ATP binding [GO:0005524]; protein serine/threonine kinase activity [GO:0004674]	protein serine/threonine kinase activity [GO:0004674]	ATP binding [GO:0005524]; protein serine/threonine kinase activity [GO:0004674]		PF00069;
E3I9T2	E3I9T2_GEOS0	unreviewed	Penicillin-binding protein, 1A family (EC 2.4.1.129)	GY4MC1_1393	Geobacillus sp. (strain Y4.1MC1)	936	penicillin binding [GO:0008658]; peptidase activity [GO:0008233]; peptidoglycan biosynthetic process [GO:0009252]; peptidoglycan glycosyltransferase activity [GO:0008955]; response to antibiotic [GO:0046677]; transferase activity, transferring pentosyl groups [GO:0016763]	peptidase activity [GO:0008233]; peptidoglycan biosynthetic process [GO:0009252]; peptidoglycan glycosyltransferase activity [GO:0008955]; response to antibiotic [GO:0046677]; transferase activity, transferring pentosyl groups [GO:0016763]	penicillin binding [GO:0008658]; peptidase activity [GO:0008233]; peptidoglycan glycosyltransferase activity [GO:0008955]; transferase activity, transferring pentosyl groups [GO:0016763]		PF00041;PF00912;PF00905;
F8CXR8	F8CXR8_GEOTC	unreviewed	Penicillin-binding protein, 1A family (EC 2.4.1.129)	Geoth_1503	Geobacillus thermoglucosidasius (strain C56-YS93)	925	penicillin binding [GO:0008658]; peptidase activity [GO:0008233]; peptidoglycan biosynthetic process [GO:0009252]; peptidoglycan glycosyltransferase activity [GO:0008955]; response to antibiotic [GO:0046677]; transferase activity, transferring pentosyl groups [GO:0016763]	peptidase activity [GO:0008233]; peptidoglycan biosynthetic process [GO:0009252]; peptidoglycan glycosyltransferase activity [GO:0008955]; response to antibiotic [GO:0046677]; transferase activity, transferring pentosyl groups [GO:0016763]	penicillin binding [GO:0008658]; peptidase activity [GO:0008233]; peptidoglycan glycosyltransferase activity [GO:0008955]; transferase activity, transferring pentosyl groups [GO:0016763]		PF00041;PF00912;PF00905;
A1ZEG1	A1ZEG1_9BACT	unreviewed	Translation initiation factor IF-2	infB M23134_04302	Microscilla marina ATCC 23134	1054	cytoplasm [GO:0005737]; GTPase activity [GO:0003924]; GTP binding [GO:0005525]; translation initiation factor activity [GO:0003743]	GTPase activity [GO:0003924]; translation initiation factor activity [GO:0003743]	GTPase activity [GO:0003924]; GTP binding [GO:0005525]; translation initiation factor activity [GO:0003743]	cytoplasm [GO:0005737]	PF00009;PF03144;PF11987;PF04760;
A3ICE6	A3ICE6_9BACI	unreviewed	Translation initiation factor IF-2	fliN infB BB14905_03250	Bacillus sp. B14905	760	cytoplasm [GO:0005737]; GTPase activity [GO:0003924]; GTP binding [GO:0005525]; translation initiation factor activity [GO:0003743]	GTPase activity [GO:0003924]; translation initiation factor activity [GO:0003743]	GTPase activity [GO:0003924]; GTP binding [GO:0005525]; translation initiation factor activity [GO:0003743]	cytoplasm [GO:0005737]	PF00009;PF03144;PF11987;PF04760;
B6FN20	B6FN20_9FIRM	unreviewed	Translation initiation factor IF-2	infB CLONEX_01527	Tyzzerella nexilis DSM 1787	826	cytoplasm [GO:0005737]; GTPase activity [GO:0003924]; GTP binding [GO:0005525]; translation initiation factor activity [GO:0003743]	GTPase activity [GO:0003924]; translation initiation factor activity [GO:0003743]	GTPase activity [GO:0003924]; GTP binding [GO:0005525]; translation initiation factor activity [GO:0003743]	cytoplasm [GO:0005737]	PF00009;PF03144;PF11987;PF04760;
B9CUU4	B9CUU4_STACP	unreviewed	Translation initiation factor IF-2	infB STACA0001_0551	Staphylococcus capitis SK14	724	cytoplasm [GO:0005737]; GTPase activity [GO:0003924]; GTP binding [GO:0005525]; translation initiation factor activity [GO:0003743]	GTPase activity [GO:0003924]; translation initiation factor activity [GO:0003743]	GTPase activity [GO:0003924]; GTP binding [GO:0005525]; translation initiation factor activity [GO:0003743]	cytoplasm [GO:0005737]	PF00009;PF03144;PF11987;PF04760;
C0WXH0	C0WXH0_LACFE	unreviewed	Translation initiation factor IF-2	infB HMPREF0511_0821	Lactobacillus fermentum ATCC 14931	785	cytoplasm [GO:0005737]; GTPase activity [GO:0003924]; GTP binding [GO:0005525]; translation initiation factor activity [GO:0003743]	GTPase activity [GO:0003924]; translation initiation factor activity [GO:0003743]	GTPase activity [GO:0003924]; GTP binding [GO:0005525]; translation initiation factor activity [GO:0003743]	cytoplasm [GO:0005737]	PF00009;PF03144;PF11987;PF04760;
C0X4T2	C0X4T2_ENTFL	unreviewed	Translation initiation factor IF-2	infB HMPREF0348_1517	Enterococcus faecalis TX0104	798	cytoplasm [GO:0005737]; GTPase activity [GO:0003924]; GTP binding [GO:0005525]; translation initiation factor activity [GO:0003743]	GTPase activity [GO:0003924]; translation initiation factor activity [GO:0003743]	GTPase activity [GO:0003924]; GTP binding [GO:0005525]; translation initiation factor activity [GO:0003743]	cytoplasm [GO:0005737]	PF00009;PF03144;PF11987;PF04760;
C2DDF6	C2DDF6_ENTFL	unreviewed	Translation initiation factor IF-2	infB HMPREF0349_1266	Enterococcus faecalis TX1322	793	cytoplasm [GO:0005737]; GTPase activity [GO:0003924]; GTP binding [GO:0005525]; translation initiation factor activity [GO:0003743]	GTPase activity [GO:0003924]; translation initiation factor activity [GO:0003743]	GTPase activity [GO:0003924]; GTP binding [GO:0005525]; translation initiation factor activity [GO:0003743]	cytoplasm [GO:0005737]	PF00009;PF03144;PF11987;PF04760;
C2H5L3	C2H5L3_ENTFL	unreviewed	Translation initiation factor IF-2	infB HMPREF0345_2451 UMK_01239	Enterococcus faecalis ATCC 29200	798	cytoplasm [GO:0005737]; GTPase activity [GO:0003924]; GTP binding [GO:0005525]; translation initiation factor activity [GO:0003743]	GTPase activity [GO:0003924]; translation initiation factor activity [GO:0003743]	GTPase activity [GO:0003924]; GTP binding [GO:0005525]; translation initiation factor activity [GO:0003743]	cytoplasm [GO:0005737]	PF00009;PF03144;PF11987;PF04760;
C2JJB4	C2JJB4_ENTFL	unreviewed	Translation initiation factor IF-2	infB HMPREF0346_0225 UKU_01163	Enterococcus faecalis EnGen0297	798	cytoplasm [GO:0005737]; GTPase activity [GO:0003924]; GTP binding [GO:0005525]; translation initiation factor activity [GO:0003743]	GTPase activity [GO:0003924]; translation initiation factor activity [GO:0003743]	GTPase activity [GO:0003924]; GTP binding [GO:0005525]; translation initiation factor activity [GO:0003743]	cytoplasm [GO:0005737]	PF00009;PF03144;PF11987;PF04760;
C4W8I3	C4W8I3_STAWA	unreviewed	Translation initiation factor IF-2	infB STAWA0001_0872	Staphylococcus warneri L37603	721	cytoplasm [GO:0005737]; GTPase activity [GO:0003924]; GTP binding [GO:0005525]; translation initiation factor activity [GO:0003743]	GTPase activity [GO:0003924]; translation initiation factor activity [GO:0003743]	GTPase activity [GO:0003924]; GTP binding [GO:0005525]; translation initiation factor activity [GO:0003743]	cytoplasm [GO:0005737]	PF00009;PF03144;PF11987;PF04760;
C5N511	C5N511_STAA3	unreviewed	Translation initiation factor IF-2	infB HMPREF0776_2270	Staphylococcus aureus subsp. aureus USA300_TCH959	713	cytoplasm [GO:0005737]; GTPase activity [GO:0003924]; GTP binding [GO:0005525]; translation initiation factor activity [GO:0003743]	GTPase activity [GO:0003924]; translation initiation factor activity [GO:0003743]	GTPase activity [GO:0003924]; GTP binding [GO:0005525]; translation initiation factor activity [GO:0003743]	cytoplasm [GO:0005737]	PF00009;PF03144;PF11987;PF04760;
C5Q0I9	C5Q0I9_STAAU	unreviewed	Translation initiation factor IF-2	infB HMPREF0774_0969	Staphylococcus aureus subsp. aureus TCH130	713	cytoplasm [GO:0005737]; GTPase activity [GO:0003924]; GTP binding [GO:0005525]; translation initiation factor activity [GO:0003743]	GTPase activity [GO:0003924]; translation initiation factor activity [GO:0003743]	GTPase activity [GO:0003924]; GTP binding [GO:0005525]; translation initiation factor activity [GO:0003743]	cytoplasm [GO:0005737]	PF00009;PF03144;PF11987;PF04760;
C6VQX6	C6VQX6_LACPJ	unreviewed	Translation initiation factor IF-2	infB JDM1_1704	Lactobacillus plantarum (strain JDM1)	858	cytoplasm [GO:0005737]; GTPase activity [GO:0003924]; GTP binding [GO:0005525]; translation initiation factor activity [GO:0003743]	GTPase activity [GO:0003924]; translation initiation factor activity [GO:0003743]	GTPase activity [GO:0003924]; GTP binding [GO:0005525]; translation initiation factor activity [GO:0003743]	cytoplasm [GO:0005737]	PF00009;PF03144;PF11987;PF04760;
C7CTH3	C7CTH3_ENTFL	unreviewed	Translation initiation factor IF-2	infB EFAG_01245	Enterococcus faecalis T1	798	cytoplasm [GO:0005737]; GTPase activity [GO:0003924]; GTP binding [GO:0005525]; translation initiation factor activity [GO:0003743]	GTPase activity [GO:0003924]; translation initiation factor activity [GO:0003743]	GTPase activity [GO:0003924]; GTP binding [GO:0005525]; translation initiation factor activity [GO:0003743]	cytoplasm [GO:0005737]	PF00009;PF03144;PF11987;PF04760;
C7D453	C7D453_ENTFL	unreviewed	Translation initiation factor IF-2	infB EFBG_01286	Enterococcus faecalis T2	798	cytoplasm [GO:0005737]; GTPase activity [GO:0003924]; GTP binding [GO:0005525]; translation initiation factor activity [GO:0003743]	GTPase activity [GO:0003924]; translation initiation factor activity [GO:0003743]	GTPase activity [GO:0003924]; GTP binding [GO:0005525]; translation initiation factor activity [GO:0003743]	cytoplasm [GO:0005737]	PF00009;PF03144;PF11987;PF04760;
C7U6L9	C7U6L9_ENTFL	unreviewed	Translation initiation factor IF-2	infB EFCG_00206	Enterococcus faecalis T3	798	cytoplasm [GO:0005737]; GTPase activity [GO:0003924]; GTP binding [GO:0005525]; translation initiation factor activity [GO:0003743]	GTPase activity [GO:0003924]; translation initiation factor activity [GO:0003743]	GTPase activity [GO:0003924]; GTP binding [GO:0005525]; translation initiation factor activity [GO:0003743]	cytoplasm [GO:0005737]	PF00009;PF03144;PF11987;PF04760;
C7UG38	C7UG38_ENTFL	unreviewed	Translation initiation factor IF-2	infB EFDG_00281	Enterococcus faecalis ATCC 4200	798	cytoplasm [GO:0005737]; GTPase activity [GO:0003924]; GTP binding [GO:0005525]; translation initiation factor activity [GO:0003743]	GTPase activity [GO:0003924]; translation initiation factor activity [GO:0003743]	GTPase activity [GO:0003924]; GTP binding [GO:0005525]; translation initiation factor activity [GO:0003743]	cytoplasm [GO:0005737]	PF00009;PF03144;PF11987;PF04760;
C7UQK4	C7UQK4_ENTFL	unreviewed	Translation initiation factor IF-2	infB EFOG_01280	Enterococcus faecalis X98	798	cytoplasm [GO:0005737]; GTPase activity [GO:0003924]; GTP binding [GO:0005525]; translation initiation factor activity [GO:0003743]	GTPase activity [GO:0003924]; translation initiation factor activity [GO:0003743]	GTPase activity [GO:0003924]; GTP binding [GO:0005525]; translation initiation factor activity [GO:0003743]	cytoplasm [GO:0005737]	PF00009;PF03144;PF11987;PF04760;
C7UUM8	C7UUM8_ENTFL	unreviewed	Translation initiation factor IF-2	infB EFLG_00212	Enterococcus faecalis D6	798	cytoplasm [GO:0005737]; GTPase activity [GO:0003924]; GTP binding [GO:0005525]; translation initiation factor activity [GO:0003743]	GTPase activity [GO:0003924]; translation initiation factor activity [GO:0003743]	GTPase activity [GO:0003924]; GTP binding [GO:0005525]; translation initiation factor activity [GO:0003743]	cytoplasm [GO:0005737]	PF00009;PF03144;PF11987;PF04760;
C7V533	C7V533_ENTFL	unreviewed	Translation initiation factor IF-2	infB EFMG_00207	Enterococcus faecalis T11	798	cytoplasm [GO:0005737]; GTPase activity [GO:0003924]; GTP binding [GO:0005525]; translation initiation factor activity [GO:0003743]	GTPase activity [GO:0003924]; translation initiation factor activity [GO:0003743]	GTPase activity [GO:0003924]; GTP binding [GO:0005525]; translation initiation factor activity [GO:0003743]	cytoplasm [GO:0005737]	PF00009;PF03144;PF11987;PF04760;
C7VC34	C7VC34_ENTFL	unreviewed	Translation initiation factor IF-2	infB EFNG_00213	Enterococcus faecalis CH188	798	cytoplasm [GO:0005737]; GTPase activity [GO:0003924]; GTP binding [GO:0005525]; translation initiation factor activity [GO:0003743]	GTPase activity [GO:0003924]; translation initiation factor activity [GO:0003743]	GTPase activity [GO:0003924]; GTP binding [GO:0005525]; translation initiation factor activity [GO:0003743]	cytoplasm [GO:0005737]	PF00009;PF03144;PF11987;PF04760;
C7VNZ2	C7VNZ2_ENTFL	unreviewed	Translation initiation factor IF-2	infB EFHG_00627	Enterococcus faecalis HIP11704	765	cytoplasm [GO:0005737]; GTPase activity [GO:0003924]; GTP binding [GO:0005525]; translation initiation factor activity [GO:0003743]	GTPase activity [GO:0003924]; translation initiation factor activity [GO:0003743]	GTPase activity [GO:0003924]; GTP binding [GO:0005525]; translation initiation factor activity [GO:0003743]	cytoplasm [GO:0005737]	PF00009;PF03144;PF11987;PF04760;
C7VWK4	C7VWK4_ENTFL	unreviewed	Translation initiation factor IF-2	infB EFKG_01261	Enterococcus faecalis Fly1	798	cytoplasm [GO:0005737]; GTPase activity [GO:0003924]; GTP binding [GO:0005525]; translation initiation factor activity [GO:0003743]	GTPase activity [GO:0003924]; translation initiation factor activity [GO:0003743]	GTPase activity [GO:0003924]; GTP binding [GO:0005525]; translation initiation factor activity [GO:0003743]	cytoplasm [GO:0005737]	PF00009;PF03144;PF11987;PF04760;
C7W379	C7W379_ENTFL	unreviewed	Translation initiation factor IF-2	infB EFJG_01209	Enterococcus faecalis E1Sol	798	cytoplasm [GO:0005737]; GTPase activity [GO:0003924]; GTP binding [GO:0005525]; translation initiation factor activity [GO:0003743]	GTPase activity [GO:0003924]; translation initiation factor activity [GO:0003743]	GTPase activity [GO:0003924]; GTP binding [GO:0005525]; translation initiation factor activity [GO:0003743]	cytoplasm [GO:0005737]	PF00009;PF03144;PF11987;PF04760;
C7W9N3	C7W9N3_ENTFL	unreviewed	Translation initiation factor IF-2	infB EFIG_00056	Enterococcus faecalis JH1	798	cytoplasm [GO:0005737]; GTPase activity [GO:0003924]; GTP binding [GO:0005525]; translation initiation factor activity [GO:0003743]	GTPase activity [GO:0003924]; translation initiation factor activity [GO:0003743]	GTPase activity [GO:0003924]; GTP binding [GO:0005525]; translation initiation factor activity [GO:0003743]	cytoplasm [GO:0005737]	PF00009;PF03144;PF11987;PF04760;
C7WK32	C7WK32_ENTFL	unreviewed	Translation initiation factor IF-2	infB EFEG_00214	Enterococcus faecalis DS5	798	cytoplasm [GO:0005737]; GTPase activity [GO:0003924]; GTP binding [GO:0005525]; translation initiation factor activity [GO:0003743]	GTPase activity [GO:0003924]; translation initiation factor activity [GO:0003743]	GTPase activity [GO:0003924]; GTP binding [GO:0005525]; translation initiation factor activity [GO:0003743]	cytoplasm [GO:0005737]	PF00009;PF03144;PF11987;PF04760;
C7WNK2	C7WNK2_ENTFL	unreviewed	Translation initiation factor IF-2	infB EFFG_00834	Enterococcus faecalis ARO1/DG	797	cytoplasm [GO:0005737]; GTPase activity [GO:0003924]; GTP binding [GO:0005525]; translation initiation factor activity [GO:0003743]	GTPase activity [GO:0003924]; translation initiation factor activity [GO:0003743]	GTPase activity [GO:0003924]; GTP binding [GO:0005525]; translation initiation factor activity [GO:0003743]	cytoplasm [GO:0005737]	PF00009;PF03144;PF11987;PF04760;
C7X2H9	C7X2H9_ENTFL	unreviewed	Translation initiation factor IF-2	infB EFGG_01210	Enterococcus faecalis Merz96	770	cytoplasm [GO:0005737]; GTPase activity [GO:0003924]; GTP binding [GO:0005525]; translation initiation factor activity [GO:0003743]	GTPase activity [GO:0003924]; translation initiation factor activity [GO:0003743]	GTPase activity [GO:0003924]; GTP binding [GO:0005525]; translation initiation factor activity [GO:0003743]	cytoplasm [GO:0005737]	PF00009;PF03144;PF11987;PF04760;
C7YAK3	C7YAK3_ENTFL	unreviewed	Translation initiation factor IF-2	infB EFYG_00209	Enterococcus faecalis T8	798	cytoplasm [GO:0005737]; GTPase activity [GO:0003924]; GTP binding [GO:0005525]; translation initiation factor activity [GO:0003743]	GTPase activity [GO:0003924]; translation initiation factor activity [GO:0003743]	GTPase activity [GO:0003924]; GTP binding [GO:0005525]; translation initiation factor activity [GO:0003743]	cytoplasm [GO:0005737]	PF00009;PF03144;PF11987;PF04760;
C7ZWL7	C7ZWL7_STAAU	unreviewed	Translation initiation factor IF-2	infB SAAG_01867	Staphylococcus aureus subsp. aureus 55/2053	705	cytoplasm [GO:0005737]; GTPase activity [GO:0003924]; GTP binding [GO:0005525]; translation initiation factor activity [GO:0003743]	GTPase activity [GO:0003924]; translation initiation factor activity [GO:0003743]	GTPase activity [GO:0003924]; GTP binding [GO:0005525]; translation initiation factor activity [GO:0003743]	cytoplasm [GO:0005737]	PF00009;PF03144;PF11987;PF04760;
C8A3F5	C8A3F5_STAAU	unreviewed	Translation initiation factor IF-2	infB SABG_01198	Staphylococcus aureus subsp. aureus 65-1322	705	cytoplasm [GO:0005737]; GTPase activity [GO:0003924]; GTP binding [GO:0005525]; translation initiation factor activity [GO:0003743]	GTPase activity [GO:0003924]; translation initiation factor activity [GO:0003743]	GTPase activity [GO:0003924]; GTP binding [GO:0005525]; translation initiation factor activity [GO:0003743]	cytoplasm [GO:0005737]	PF00009;PF03144;PF11987;PF04760;
C8ABD6	C8ABD6_STAAU	unreviewed	Translation initiation factor IF-2	infB SACG_01189	Staphylococcus aureus subsp. aureus 68-397	705	cytoplasm [GO:0005737]; GTPase activity [GO:0003924]; GTP binding [GO:0005525]; translation initiation factor activity [GO:0003743]	GTPase activity [GO:0003924]; translation initiation factor activity [GO:0003743]	GTPase activity [GO:0003924]; GTP binding [GO:0005525]; translation initiation factor activity [GO:0003743]	cytoplasm [GO:0005737]	PF00009;PF03144;PF11987;PF04760;
C8AKE6	C8AKE6_STAAU	unreviewed	Translation initiation factor IF-2	infB SADG_01302	Staphylococcus aureus subsp. aureus E1410	705	cytoplasm [GO:0005737]; GTPase activity [GO:0003924]; GTP binding [GO:0005525]; translation initiation factor activity [GO:0003743]	GTPase activity [GO:0003924]; translation initiation factor activity [GO:0003743]	GTPase activity [GO:0003924]; GTP binding [GO:0005525]; translation initiation factor activity [GO:0003743]	cytoplasm [GO:0005737]	PF00009;PF03144;PF11987;PF04760;
C8ARF3	C8ARF3_STAAU	unreviewed	Translation initiation factor IF-2	infB SAEG_01193	Staphylococcus aureus subsp. aureus M876	705	cytoplasm [GO:0005737]; GTPase activity [GO:0003924]; GTP binding [GO:0005525]; translation initiation factor activity [GO:0003743]	GTPase activity [GO:0003924]; translation initiation factor activity [GO:0003743]	GTPase activity [GO:0003924]; GTP binding [GO:0005525]; translation initiation factor activity [GO:0003743]	cytoplasm [GO:0005737]	PF00009;PF03144;PF11987;PF04760;
C8KJM8	C8KJM8_STAAU	unreviewed	Translation initiation factor IF-2	infB SA930_2053	Staphylococcus aureus 930918-3	705	cytoplasm [GO:0005737]; GTPase activity [GO:0003924]; GTP binding [GO:0005525]; translation initiation factor activity [GO:0003743]	GTPase activity [GO:0003924]; translation initiation factor activity [GO:0003743]	GTPase activity [GO:0003924]; GTP binding [GO:0005525]; translation initiation factor activity [GO:0003743]	cytoplasm [GO:0005737]	PF00009;PF03144;PF11987;PF04760;
C8L420	C8L420_STAAU	unreviewed	Translation initiation factor IF-2	infB SAFG_00622	Staphylococcus aureus A5937	705	cytoplasm [GO:0005737]; GTPase activity [GO:0003924]; GTP binding [GO:0005525]; translation initiation factor activity [GO:0003743]	GTPase activity [GO:0003924]; translation initiation factor activity [GO:0003743]	GTPase activity [GO:0003924]; GTP binding [GO:0005525]; translation initiation factor activity [GO:0003743]	cytoplasm [GO:0005737]	PF00009;PF03144;PF11987;PF04760;
C8LDM7	C8LDM7_STAAU	unreviewed	Translation initiation factor IF-2	infB SAGG_01023	Staphylococcus aureus A5948	705	cytoplasm [GO:0005737]; GTPase activity [GO:0003924]; GTP binding [GO:0005525]; translation initiation factor activity [GO:0003743]	GTPase activity [GO:0003924]; translation initiation factor activity [GO:0003743]	GTPase activity [GO:0003924]; GTP binding [GO:0005525]; translation initiation factor activity [GO:0003743]	cytoplasm [GO:0005737]	PF00009;PF03144;PF11987;PF04760;
C8LKE5	C8LKE5_STAAU	unreviewed	Translation initiation factor IF-2	infB SAHG_00478	Staphylococcus aureus A6224	705	cytoplasm [GO:0005737]; GTPase activity [GO:0003924]; GTP binding [GO:0005525]; translation initiation factor activity [GO:0003743]	GTPase activity [GO:0003924]; translation initiation factor activity [GO:0003743]	GTPase activity [GO:0003924]; GTP binding [GO:0005525]; translation initiation factor activity [GO:0003743]	cytoplasm [GO:0005737]	PF00009;PF03144;PF11987;PF04760;
C8LVS3	C8LVS3_STAAU	unreviewed	Translation initiation factor IF-2	infB SAIG_00215	Staphylococcus aureus A6300	705	cytoplasm [GO:0005737]; GTPase activity [GO:0003924]; GTP binding [GO:0005525]; translation initiation factor activity [GO:0003743]	GTPase activity [GO:0003924]; translation initiation factor activity [GO:0003743]	GTPase activity [GO:0003924]; GTP binding [GO:0005525]; translation initiation factor activity [GO:0003743]	cytoplasm [GO:0005737]	PF00009;PF03144;PF11987;PF04760;
C8M2R8	C8M2R8_STAAU	unreviewed	Translation initiation factor IF-2	infB SAJG_00109	Staphylococcus aureus A8115	705	cytoplasm [GO:0005737]; GTPase activity [GO:0003924]; GTP binding [GO:0005525]; translation initiation factor activity [GO:0003743]	GTPase activity [GO:0003924]; translation initiation factor activity [GO:0003743]	GTPase activity [GO:0003924]; GTP binding [GO:0005525]; translation initiation factor activity [GO:0003743]	cytoplasm [GO:0005737]	PF00009;PF03144;PF11987;PF04760;
C8M5U1	C8M5U1_STAAU	unreviewed	Translation initiation factor IF-2	infB SAKG_00928	Staphylococcus aureus A9299	705	cytoplasm [GO:0005737]; GTPase activity [GO:0003924]; GTP binding [GO:0005525]; translation initiation factor activity [GO:0003743]	GTPase activity [GO:0003924]; translation initiation factor activity [GO:0003743]	GTPase activity [GO:0003924]; GTP binding [GO:0005525]; translation initiation factor activity [GO:0003743]	cytoplasm [GO:0005737]	PF00009;PF03144;PF11987;PF04760;
C8MET8	C8MET8_STAAU	unreviewed	Translation initiation factor IF-2	infB SALG_01576	Staphylococcus aureus A9635	705	cytoplasm [GO:0005737]; GTPase activity [GO:0003924]; GTP binding [GO:0005525]; translation initiation factor activity [GO:0003743]	GTPase activity [GO:0003924]; translation initiation factor activity [GO:0003743]	GTPase activity [GO:0003924]; GTP binding [GO:0005525]; translation initiation factor activity [GO:0003743]	cytoplasm [GO:0005737]	PF00009;PF03144;PF11987;PF04760;
C8MNV0	C8MNV0_STAAU	unreviewed	Translation initiation factor IF-2	infB SAMG_02067	Staphylococcus aureus A9719	705	cytoplasm [GO:0005737]; GTPase activity [GO:0003924]; GTP binding [GO:0005525]; translation initiation factor activity [GO:0003743]	GTPase activity [GO:0003924]; translation initiation factor activity [GO:0003743]	GTPase activity [GO:0003924]; GTP binding [GO:0005525]; translation initiation factor activity [GO:0003743]	cytoplasm [GO:0005737]	PF00009;PF03144;PF11987;PF04760;
C8MXS6	C8MXS6_STAAU	unreviewed	Translation initiation factor IF-2	infB SANG_02205	Staphylococcus aureus A9763	705	cytoplasm [GO:0005737]; GTPase activity [GO:0003924]; GTP binding [GO:0005525]; translation initiation factor activity [GO:0003743]	GTPase activity [GO:0003924]; translation initiation factor activity [GO:0003743]	GTPase activity [GO:0003924]; GTP binding [GO:0005525]; translation initiation factor activity [GO:0003743]	cytoplasm [GO:0005737]	PF00009;PF03144;PF11987;PF04760;
C8N5U6	C8N5U6_STAAU	unreviewed	Translation initiation factor IF-2	infB SAOG_00218	Staphylococcus aureus A9781	705	cytoplasm [GO:0005737]; GTPase activity [GO:0003924]; GTP binding [GO:0005525]; translation initiation factor activity [GO:0003743]	GTPase activity [GO:0003924]; translation initiation factor activity [GO:0003743]	GTPase activity [GO:0003924]; GTP binding [GO:0005525]; translation initiation factor activity [GO:0003743]	cytoplasm [GO:0005737]	PF00009;PF03144;PF11987;PF04760;
C9A7R4	C9A7R4_ENTCA	unreviewed	Translation initiation factor IF-2	infB ECBG_00794	Enterococcus casseliflavus EC20	901	cytoplasm [GO:0005737]; GTPase activity [GO:0003924]; GTP binding [GO:0005525]; translation initiation factor activity [GO:0003743]	GTPase activity [GO:0003924]; translation initiation factor activity [GO:0003743]	GTPase activity [GO:0003924]; GTP binding [GO:0005525]; translation initiation factor activity [GO:0003743]	cytoplasm [GO:0005737]	PF00009;PF03144;PF11987;PF04760;
C9AVV5	C9AVV5_ENTCA	unreviewed	Translation initiation factor IF-2	infB EGAG_00783	Enterococcus casseliflavus EC30	910	cytoplasm [GO:0005737]; GTPase activity [GO:0003924]; GTP binding [GO:0005525]; translation initiation factor activity [GO:0003743]	GTPase activity [GO:0003924]; translation initiation factor activity [GO:0003743]	GTPase activity [GO:0003924]; GTP binding [GO:0005525]; translation initiation factor activity [GO:0003743]	cytoplasm [GO:0005737]	PF00009;PF03144;PF11987;PF04760;
C9B4V4	C9B4V4_ENTFC	unreviewed	Translation initiation factor IF-2	infB EFRG_00649	Enterococcus faecium 1,231,501	768	cytoplasm [GO:0005737]; GTPase activity [GO:0003924]; GTP binding [GO:0005525]; translation initiation factor activity [GO:0003743]	GTPase activity [GO:0003924]; translation initiation factor activity [GO:0003743]	GTPase activity [GO:0003924]; GTP binding [GO:0005525]; translation initiation factor activity [GO:0003743]	cytoplasm [GO:0005737]	PF00009;PF03144;PF11987;PF04760;
C9BPF5	C9BPF5_ENTFC	unreviewed	Translation initiation factor IF-2	infB EFQG_02075	Enterococcus faecium 1,231,502	768	cytoplasm [GO:0005737]; GTPase activity [GO:0003924]; GTP binding [GO:0005525]; translation initiation factor activity [GO:0003743]	GTPase activity [GO:0003924]; translation initiation factor activity [GO:0003743]	GTPase activity [GO:0003924]; GTP binding [GO:0005525]; translation initiation factor activity [GO:0003743]	cytoplasm [GO:0005737]	PF00009;PF03144;PF11987;PF04760;
C9BZ75	C9BZ75_ENTFC	unreviewed	Translation initiation factor IF-2	infB EFUG_02555	Enterococcus faecium 1,231,408	768	cytoplasm [GO:0005737]; GTPase activity [GO:0003924]; GTP binding [GO:0005525]; translation initiation factor activity [GO:0003743]	GTPase activity [GO:0003924]; translation initiation factor activity [GO:0003743]	GTPase activity [GO:0003924]; GTP binding [GO:0005525]; translation initiation factor activity [GO:0003743]	cytoplasm [GO:0005737]	PF00009;PF03144;PF11987;PF04760;
C9C0A2	C9C0A2_ENTFC	unreviewed	Translation initiation factor IF-2	infB EFTG_00049	Enterococcus faecium 1,231,410	768	cytoplasm [GO:0005737]; GTPase activity [GO:0003924]; GTP binding [GO:0005525]; translation initiation factor activity [GO:0003743]	GTPase activity [GO:0003924]; translation initiation factor activity [GO:0003743]	GTPase activity [GO:0003924]; GTP binding [GO:0005525]; translation initiation factor activity [GO:0003743]	cytoplasm [GO:0005737]	PF00009;PF03144;PF11987;PF04760;
C9CA93	C9CA93_ENTFC	unreviewed	Translation initiation factor IF-2	infB EFPG_00609	Enterococcus faecium 1,230,933	768	cytoplasm [GO:0005737]; GTPase activity [GO:0003924]; GTP binding [GO:0005525]; translation initiation factor activity [GO:0003743]	GTPase activity [GO:0003924]; translation initiation factor activity [GO:0003743]	GTPase activity [GO:0003924]; GTP binding [GO:0005525]; translation initiation factor activity [GO:0003743]	cytoplasm [GO:0005737]	PF00009;PF03144;PF11987;PF04760;
C9CH01	C9CH01_ENTCA	unreviewed	Translation initiation factor IF-2	infB ECAG_00792	Enterococcus casseliflavus EC10	910	cytoplasm [GO:0005737]; GTPase activity [GO:0003924]; GTP binding [GO:0005525]; translation initiation factor activity [GO:0003743]	GTPase activity [GO:0003924]; translation initiation factor activity [GO:0003743]	GTPase activity [GO:0003924]; GTP binding [GO:0005525]; translation initiation factor activity [GO:0003743]	cytoplasm [GO:0005737]	PF00009;PF03144;PF11987;PF04760;
C9RKT4	C9RKT4_FIBSS	unreviewed	Translation initiation factor IF-2	infB Fisuc_2296 FSU_2843	Fibrobacter succinogenes (strain ATCC 19169 / S85)	1036	cytoplasm [GO:0005737]; GTPase activity [GO:0003924]; GTP binding [GO:0005525]; translation initiation factor activity [GO:0003743]	GTPase activity [GO:0003924]; translation initiation factor activity [GO:0003743]	GTPase activity [GO:0003924]; GTP binding [GO:0005525]; translation initiation factor activity [GO:0003743]	cytoplasm [GO:0005737]	PF00009;PF03144;PF11987;PF04760;
D0AE28	D0AE28_ENTFC	unreviewed	Translation initiation factor IF-2	infB EFZG_01566	Enterococcus faecium TC 6	768	cytoplasm [GO:0005737]; GTPase activity [GO:0003924]; GTP binding [GO:0005525]; translation initiation factor activity [GO:0003743]	GTPase activity [GO:0003924]; translation initiation factor activity [GO:0003743]	GTPase activity [GO:0003924]; GTP binding [GO:0005525]; translation initiation factor activity [GO:0003743]	cytoplasm [GO:0005737]	PF00009;PF03144;PF11987;PF04760;
D0DQU9	D0DQU9_LACFE	unreviewed	Translation initiation factor IF-2	infB HMPREF0513_00304	Lactobacillus fermentum 28-3-CHN	754	cytoplasm [GO:0005737]; GTPase activity [GO:0003924]; GTP binding [GO:0005525]; translation initiation factor activity [GO:0003743]	GTPase activity [GO:0003924]; translation initiation factor activity [GO:0003743]	GTPase activity [GO:0003924]; GTP binding [GO:0005525]; translation initiation factor activity [GO:0003743]	cytoplasm [GO:0005737]	PF00009;PF03144;PF11987;PF04760;
D0K4I9	D0K4I9_STAAD	unreviewed	Translation initiation factor IF-2	infB SAAV_1244	Staphylococcus aureus (strain ED98)	705	cytoplasm [GO:0005737]; GTPase activity [GO:0003924]; GTP binding [GO:0005525]; translation initiation factor activity [GO:0003743]	GTPase activity [GO:0003924]; translation initiation factor activity [GO:0003743]	GTPase activity [GO:0003924]; GTP binding [GO:0005525]; translation initiation factor activity [GO:0003743]	cytoplasm [GO:0005737]	PF00009;PF03144;PF11987;PF04760;
D1AL27	D1AL27_SEBTE	unreviewed	Translation initiation factor IF-2	infB Sterm_2316	Sebaldella termitidis (strain ATCC 33386 / NCTC 11300)	1116	cytoplasm [GO:0005737]; GTPase activity [GO:0003924]; GTP binding [GO:0005525]; small GTPase mediated signal transduction [GO:0007264]; translation initiation factor activity [GO:0003743]	GTPase activity [GO:0003924]; small GTPase mediated signal transduction [GO:0007264]; translation initiation factor activity [GO:0003743]	GTPase activity [GO:0003924]; GTP binding [GO:0005525]; translation initiation factor activity [GO:0003743]	cytoplasm [GO:0005737]	PF00009;PF03144;PF11987;PF04760;
D1GT79	D1GT79_STAA0	unreviewed	Translation initiation factor IF-2	infB SATW20_12630	Staphylococcus aureus (strain TW20 / 0582)	705	cytoplasm [GO:0005737]; GTPase activity [GO:0003924]; GTP binding [GO:0005525]; translation initiation factor activity [GO:0003743]	GTPase activity [GO:0003924]; translation initiation factor activity [GO:0003743]	GTPase activity [GO:0003924]; GTP binding [GO:0005525]; translation initiation factor activity [GO:0003743]	cytoplasm [GO:0005737]	PF00009;PF03144;PF11987;PF04760;
D1Q7C7	D1Q7C7_STAAU	unreviewed	Translation initiation factor IF-2	infB SAPG_00478	Staphylococcus aureus A9765	705	cytoplasm [GO:0005737]; GTPase activity [GO:0003924]; GTP binding [GO:0005525]; translation initiation factor activity [GO:0003743]	GTPase activity [GO:0003924]; translation initiation factor activity [GO:0003743]	GTPase activity [GO:0003924]; GTP binding [GO:0005525]; translation initiation factor activity [GO:0003743]	cytoplasm [GO:0005737]	PF00009;PF03144;PF11987;PF04760;
D1QHM5	D1QHM5_STAAU	unreviewed	Translation initiation factor IF-2	infB SAQG_01199	Staphylococcus aureus A10102	705	cytoplasm [GO:0005737]; GTPase activity [GO:0003924]; GTP binding [GO:0005525]; translation initiation factor activity [GO:0003743]	GTPase activity [GO:0003924]; translation initiation factor activity [GO:0003743]	GTPase activity [GO:0003924]; GTP binding [GO:0005525]; translation initiation factor activity [GO:0003743]	cytoplasm [GO:0005737]	PF00009;PF03144;PF11987;PF04760;
D1QWU6	D1QWU6_STAAU	unreviewed	Translation initiation factor IF-2	infB SGAG_00112	Staphylococcus aureus A8117	705	cytoplasm [GO:0005737]; GTPase activity [GO:0003924]; GTP binding [GO:0005525]; translation initiation factor activity [GO:0003743]	GTPase activity [GO:0003924]; translation initiation factor activity [GO:0003743]	GTPase activity [GO:0003924]; GTP binding [GO:0005525]; translation initiation factor activity [GO:0003743]	cytoplasm [GO:0005737]	PF00009;PF03144;PF11987;PF04760;
D2F6G5	D2F6G5_STAAU	unreviewed	Translation initiation factor IF-2	infB SARG_01632	Staphylococcus aureus subsp. aureus C101	705	cytoplasm [GO:0005737]; GTPase activity [GO:0003924]; GTP binding [GO:0005525]; translation initiation factor activity [GO:0003743]	GTPase activity [GO:0003924]; translation initiation factor activity [GO:0003743]	GTPase activity [GO:0003924]; GTP binding [GO:0005525]; translation initiation factor activity [GO:0003743]	cytoplasm [GO:0005737]	PF00009;PF03144;PF11987;PF04760;
D2FCL2	D2FCL2_STAAU	unreviewed	Translation initiation factor IF-2	infB SASG_00274	Staphylococcus aureus subsp. aureus C427	705	cytoplasm [GO:0005737]; GTPase activity [GO:0003924]; GTP binding [GO:0005525]; translation initiation factor activity [GO:0003743]	GTPase activity [GO:0003924]; translation initiation factor activity [GO:0003743]	GTPase activity [GO:0003924]; GTP binding [GO:0005525]; translation initiation factor activity [GO:0003743]	cytoplasm [GO:0005737]	PF00009;PF03144;PF11987;PF04760;
D2FLE8	D2FLE8_STAAU	unreviewed	Translation initiation factor IF-2	infB SATG_00022	Staphylococcus aureus subsp. aureus D139	705	cytoplasm [GO:0005737]; GTPase activity [GO:0003924]; GTP binding [GO:0005525]; translation initiation factor activity [GO:0003743]	GTPase activity [GO:0003924]; translation initiation factor activity [GO:0003743]	GTPase activity [GO:0003924]; GTP binding [GO:0005525]; translation initiation factor activity [GO:0003743]	cytoplasm [GO:0005737]	PF00009;PF03144;PF11987;PF04760;
D2FUU7	D2FUU7_STAAU	unreviewed	Translation initiation factor IF-2	infB SAWG_00865	Staphylococcus aureus subsp. aureus M899	705	cytoplasm [GO:0005737]; GTPase activity [GO:0003924]; GTP binding [GO:0005525]; translation initiation factor activity [GO:0003743]	GTPase activity [GO:0003924]; translation initiation factor activity [GO:0003743]	GTPase activity [GO:0003924]; GTP binding [GO:0005525]; translation initiation factor activity [GO:0003743]	cytoplasm [GO:0005737]	PF00009;PF03144;PF11987;PF04760;
D2G0S1	D2G0S1_STAAU	unreviewed	Translation initiation factor IF-2	infB SAXG_02166	Staphylococcus aureus subsp. aureus WBG10049	705	cytoplasm [GO:0005737]; GTPase activity [GO:0003924]; GTP binding [GO:0005525]; translation initiation factor activity [GO:0003743]	GTPase activity [GO:0003924]; translation initiation factor activity [GO:0003743]	GTPase activity [GO:0003924]; GTP binding [GO:0005525]; translation initiation factor activity [GO:0003743]	cytoplasm [GO:0005737]	PF00009;PF03144;PF11987;PF04760;
D2G971	D2G971_STAAU	unreviewed	Translation initiation factor IF-2	infB SAYG_02047	Staphylococcus aureus subsp. aureus WW2703/97	705	cytoplasm [GO:0005737]; GTPase activity [GO:0003924]; GTP binding [GO:0005525]; translation initiation factor activity [GO:0003743]	GTPase activity [GO:0003924]; translation initiation factor activity [GO:0003743]	GTPase activity [GO:0003924]; GTP binding [GO:0005525]; translation initiation factor activity [GO:0003743]	cytoplasm [GO:0005737]	PF00009;PF03144;PF11987;PF04760;
D2GFN3	D2GFN3_STAAU	unreviewed	Translation initiation factor IF-2	infB SDAG_01211	Staphylococcus aureus subsp. aureus Btn1260	705	cytoplasm [GO:0005737]; GTPase activity [GO:0003924]; GTP binding [GO:0005525]; translation initiation factor activity [GO:0003743]	GTPase activity [GO:0003924]; translation initiation factor activity [GO:0003743]	GTPase activity [GO:0003924]; GTP binding [GO:0005525]; translation initiation factor activity [GO:0003743]	cytoplasm [GO:0005737]	PF00009;PF03144;PF11987;PF04760;
D2GQZ4	D2GQZ4_STAAU	unreviewed	Translation initiation factor IF-2	infB SFAG_01275	Staphylococcus aureus subsp. aureus C160	705	cytoplasm [GO:0005737]; GTPase activity [GO:0003924]; GTP binding [GO:0005525]; translation initiation factor activity [GO:0003743]	GTPase activity [GO:0003924]; translation initiation factor activity [GO:0003743]	GTPase activity [GO:0003924]; GTP binding [GO:0005525]; translation initiation factor activity [GO:0003743]	cytoplasm [GO:0005737]	PF00009;PF03144;PF11987;PF04760;
D2N6P7	D2N6P7_STAA5	unreviewed	Translation initiation factor IF-2	infB SAPIG1271	Staphylococcus aureus (strain MRSA ST398 / isolate S0385)	705	cytoplasm [GO:0005737]; GTPase activity [GO:0003924]; GTP binding [GO:0005525]; translation initiation factor activity [GO:0003743]	GTPase activity [GO:0003924]; translation initiation factor activity [GO:0003743]	GTPase activity [GO:0003924]; GTP binding [GO:0005525]; translation initiation factor activity [GO:0003743]	cytoplasm [GO:0005737]	PF00009;PF03144;PF11987;PF04760;
D2QL26	D2QL26_SPILD	unreviewed	Translation initiation factor IF-2	infB Slin_1215	Spirosoma linguale (strain ATCC 33905 / DSM 74 / LMG 10896)	1148	cytoplasm [GO:0005737]; GTPase activity [GO:0003924]; GTP binding [GO:0005525]; translation initiation factor activity [GO:0003743]	GTPase activity [GO:0003924]; translation initiation factor activity [GO:0003743]	GTPase activity [GO:0003924]; GTP binding [GO:0005525]; translation initiation factor activity [GO:0003743]	cytoplasm [GO:0005737]	PF00009;PF03144;PF11987;PF04760;
D2ULN3	D2ULN3_STAAU	unreviewed	Translation initiation factor IF-2	infB SAUG_00662	Staphylococcus aureus subsp. aureus H19	705	cytoplasm [GO:0005737]; GTPase activity [GO:0003924]; GTP binding [GO:0005525]; translation initiation factor activity [GO:0003743]	GTPase activity [GO:0003924]; translation initiation factor activity [GO:0003743]	GTPase activity [GO:0003924]; GTP binding [GO:0005525]; translation initiation factor activity [GO:0003743]	cytoplasm [GO:0005737]	PF00009;PF03144;PF11987;PF04760;
D2URL8	D2URL8_STAAU	unreviewed	Translation initiation factor IF-2	infB SHAG_01223	Staphylococcus aureus subsp. aureus A017934/97	705	cytoplasm [GO:0005737]; GTPase activity [GO:0003924]; GTP binding [GO:0005525]; translation initiation factor activity [GO:0003743]	GTPase activity [GO:0003924]; translation initiation factor activity [GO:0003743]	GTPase activity [GO:0003924]; GTP binding [GO:0005525]; translation initiation factor activity [GO:0003743]	cytoplasm [GO:0005737]	PF00009;PF03144;PF11987;PF04760;
D3EW15	D3EW15_STAA4	unreviewed	Translation initiation factor IF-2	infB SA2981_1227	Staphylococcus aureus (strain 04-02981)	705	cytoplasm [GO:0005737]; GTPase activity [GO:0003924]; GTP binding [GO:0005525]; translation initiation factor activity [GO:0003743]	GTPase activity [GO:0003924]; translation initiation factor activity [GO:0003743]	GTPase activity [GO:0003924]; GTP binding [GO:0005525]; translation initiation factor activity [GO:0003743]	cytoplasm [GO:0005737]	PF00009;PF03144;PF11987;PF04760;
D3QDB3	D3QDB3_STALH	unreviewed	Translation initiation factor IF-2	infB SLGD_01625	Staphylococcus lugdunensis (strain HKU09-01)	718	cytoplasm [GO:0005737]; GTPase activity [GO:0003924]; GTP binding [GO:0005525]; translation initiation factor activity [GO:0003743]	GTPase activity [GO:0003924]; translation initiation factor activity [GO:0003743]	GTPase activity [GO:0003924]; GTP binding [GO:0005525]; translation initiation factor activity [GO:0003743]	cytoplasm [GO:0005737]	PF00009;PF03144;PF11987;PF04760;
D4EKF1	D4EKF1_ENTFL	unreviewed	Translation initiation factor IF-2	infB HMPREF9376_01116	Enterococcus faecalis S613	798	cytoplasm [GO:0005737]; GTPase activity [GO:0003924]; GTP binding [GO:0005525]; translation initiation factor activity [GO:0003743]	GTPase activity [GO:0003924]; translation initiation factor activity [GO:0003743]	GTPase activity [GO:0003924]; GTP binding [GO:0005525]; translation initiation factor activity [GO:0003743]	cytoplasm [GO:0005737]	PF00009;PF03144;PF11987;PF04760;
D4EU23	D4EU23_ENTFL	unreviewed	Translation initiation factor IF-2	infB HMPREF9377_01033	Enterococcus faecalis R712	798	cytoplasm [GO:0005737]; GTPase activity [GO:0003924]; GTP binding [GO:0005525]; translation initiation factor activity [GO:0003743]	GTPase activity [GO:0003924]; translation initiation factor activity [GO:0003743]	GTPase activity [GO:0003924]; GTP binding [GO:0005525]; translation initiation factor activity [GO:0003743]	cytoplasm [GO:0005737]	PF00009;PF03144;PF11987;PF04760;
D4MHF1	D4MHF1_9ENTE	unreviewed	Translation initiation factor IF-2	infB ENT_07060	Enterococcus sp. 7L76	798	cytoplasm [GO:0005737]; GTPase activity [GO:0003924]; GTP binding [GO:0005525]; translation initiation factor activity [GO:0003743]	GTPase activity [GO:0003924]; translation initiation factor activity [GO:0003743]	GTPase activity [GO:0003924]; GTP binding [GO:0005525]; translation initiation factor activity [GO:0003743]	cytoplasm [GO:0005737]	PF00009;PF03144;PF11987;PF04760;
D4QRH2	D4QRH2_ENTFC	unreviewed	Translation initiation factor IF-2	infB EfmE1071_0529	Enterococcus faecium E1071	768	cytoplasm [GO:0005737]; GTPase activity [GO:0003924]; GTP binding [GO:0005525]; translation initiation factor activity [GO:0003743]	GTPase activity [GO:0003924]; translation initiation factor activity [GO:0003743]	GTPase activity [GO:0003924]; GTP binding [GO:0005525]; translation initiation factor activity [GO:0003743]	cytoplasm [GO:0005737]	PF00009;PF03144;PF11987;PF04760;
D4R067	D4R067_ENTFC	unreviewed	Translation initiation factor IF-2	infB EfmE1162_0854	Enterococcus faecium E1162	768	cytoplasm [GO:0005737]; GTPase activity [GO:0003924]; GTP binding [GO:0005525]; translation initiation factor activity [GO:0003743]	GTPase activity [GO:0003924]; translation initiation factor activity [GO:0003743]	GTPase activity [GO:0003924]; GTP binding [GO:0005525]; translation initiation factor activity [GO:0003743]	cytoplasm [GO:0005737]	PF00009;PF03144;PF11987;PF04760;
D4R5L1	D4R5L1_ENTFC	unreviewed	Translation initiation factor IF-2	infB EfmE1636_0059	Enterococcus faecium E1636	768	cytoplasm [GO:0005737]; GTPase activity [GO:0003924]; GTP binding [GO:0005525]; translation initiation factor activity [GO:0003743]	GTPase activity [GO:0003924]; translation initiation factor activity [GO:0003743]	GTPase activity [GO:0003924]; GTP binding [GO:0005525]; translation initiation factor activity [GO:0003743]	cytoplasm [GO:0005737]	PF00009;PF03144;PF11987;PF04760;
D4RI49	D4RI49_ENTFC	unreviewed	Translation initiation factor IF-2	infB EfmE1679_1589	Enterococcus faecium E1679	768	cytoplasm [GO:0005737]; GTPase activity [GO:0003924]; GTP binding [GO:0005525]; translation initiation factor activity [GO:0003743]	GTPase activity [GO:0003924]; translation initiation factor activity [GO:0003743]	GTPase activity [GO:0003924]; GTP binding [GO:0005525]; translation initiation factor activity [GO:0003743]	cytoplasm [GO:0005737]	PF00009;PF03144;PF11987;PF04760;
D4RN20	D4RN20_ENTFC	unreviewed	Translation initiation factor IF-2	infB EfmU0317_0180	Enterococcus faecium U0317	768	cytoplasm [GO:0005737]; GTPase activity [GO:0003924]; GTP binding [GO:0005525]; translation initiation factor activity [GO:0003743]	GTPase activity [GO:0003924]; translation initiation factor activity [GO:0003743]	GTPase activity [GO:0003924]; GTP binding [GO:0005525]; translation initiation factor activity [GO:0003743]	cytoplasm [GO:0005737]	PF00009;PF03144;PF11987;PF04760;
D4SNE4	D4SNE4_ENTFC	unreviewed	Translation initiation factor IF-2	infB EfmE1039_1959	Enterococcus faecium E1039	768	cytoplasm [GO:0005737]; GTPase activity [GO:0003924]; GTP binding [GO:0005525]; translation initiation factor activity [GO:0003743]	GTPase activity [GO:0003924]; translation initiation factor activity [GO:0003743]	GTPase activity [GO:0003924]; GTP binding [GO:0005525]; translation initiation factor activity [GO:0003743]	cytoplasm [GO:0005737]	PF00009;PF03144;PF11987;PF04760;
D4U3E0	D4U3E0_STAAU	unreviewed	Translation initiation factor IF-2	infB SKAG_00324	Staphylococcus aureus A9754	713	cytoplasm [GO:0005737]; GTPase activity [GO:0003924]; GTP binding [GO:0005525]; translation initiation factor activity [GO:0003743]	GTPase activity [GO:0003924]; translation initiation factor activity [GO:0003743]	GTPase activity [GO:0003924]; GTP binding [GO:0005525]; translation initiation factor activity [GO:0003743]	cytoplasm [GO:0005737]	PF00009;PF03144;PF11987;PF04760;
D4UEH7	D4UEH7_STAAU	unreviewed	Translation initiation factor IF-2	infB SMAG_01369	Staphylococcus aureus A8819	713	cytoplasm [GO:0005737]; GTPase activity [GO:0003924]; GTP binding [GO:0005525]; translation initiation factor activity [GO:0003743]	GTPase activity [GO:0003924]; translation initiation factor activity [GO:0003743]	GTPase activity [GO:0003924]; GTP binding [GO:0005525]; translation initiation factor activity [GO:0003743]	cytoplasm [GO:0005737]	PF00009;PF03144;PF11987;PF04760;
D4UYT5	D4UYT5_ENTFL	unreviewed	Translation initiation factor IF-2	infB CUI_1970	Enterococcus faecalis PC1.1	798	cytoplasm [GO:0005737]; GTPase activity [GO:0003924]; GTP binding [GO:0005525]; translation initiation factor activity [GO:0003743]	GTPase activity [GO:0003924]; translation initiation factor activity [GO:0003743]	GTPase activity [GO:0003924]; GTP binding [GO:0005525]; translation initiation factor activity [GO:0003743]	cytoplasm [GO:0005737]	PF00009;PF03144;PF11987;PF04760;
D6GZP0	D6GZP0_STAAU	unreviewed	Translation initiation factor IF-2	infB SAVG_01234	Staphylococcus aureus subsp. aureus M1015	705	cytoplasm [GO:0005737]; GTPase activity [GO:0003924]; GTP binding [GO:0005525]; translation initiation factor activity [GO:0003743]	GTPase activity [GO:0003924]; translation initiation factor activity [GO:0003743]	GTPase activity [GO:0003924]; GTP binding [GO:0005525]; translation initiation factor activity [GO:0003743]	cytoplasm [GO:0005737]	PF00009;PF03144;PF11987;PF04760;
D6HGB3	D6HGB3_STAAU	unreviewed	Translation initiation factor IF-2	infB SCAG_01608	Staphylococcus aureus subsp. aureus 58-424	705	cytoplasm [GO:0005737]; GTPase activity [GO:0003924]; GTP binding [GO:0005525]; translation initiation factor activity [GO:0003743]	GTPase activity [GO:0003924]; translation initiation factor activity [GO:0003743]	GTPase activity [GO:0003924]; GTP binding [GO:0005525]; translation initiation factor activity [GO:0003743]	cytoplasm [GO:0005737]	PF00009;PF03144;PF11987;PF04760;
D6IZS7	D6IZS7_STAAU	unreviewed	Translation initiation factor IF-2	infB SAZG_00962	Staphylococcus aureus subsp. aureus M809	705	cytoplasm [GO:0005737]; GTPase activity [GO:0003924]; GTP binding [GO:0005525]; translation initiation factor activity [GO:0003743]	GTPase activity [GO:0003924]; translation initiation factor activity [GO:0003743]	GTPase activity [GO:0003924]; GTP binding [GO:0005525]; translation initiation factor activity [GO:0003743]	cytoplasm [GO:0005737]	PF00009;PF03144;PF11987;PF04760;
D6LX87	D6LX87_STAAU	unreviewed	Translation initiation factor IF-2	infB SIAG_00276	Staphylococcus aureus subsp. aureus EMRSA16	705	cytoplasm [GO:0005737]; GTPase activity [GO:0003924]; GTP binding [GO:0005525]; translation initiation factor activity [GO:0003743]	GTPase activity [GO:0003924]; translation initiation factor activity [GO:0003743]	GTPase activity [GO:0003924]; GTP binding [GO:0005525]; translation initiation factor activity [GO:0003743]	cytoplasm [GO:0005737]	PF00009;PF03144;PF11987;PF04760;
D6SHH1	D6SHH1_STAAU	unreviewed	Translation initiation factor IF-2	infB HMPREF0769_12509	Staphylococcus aureus subsp. aureus MN8	713	cytoplasm [GO:0005737]; GTPase activity [GO:0003924]; GTP binding [GO:0005525]; translation initiation factor activity [GO:0003743]	GTPase activity [GO:0003924]; translation initiation factor activity [GO:0003743]	GTPase activity [GO:0003924]; GTP binding [GO:0005525]; translation initiation factor activity [GO:0003743]	cytoplasm [GO:0005737]	PF00009;PF03144;PF11987;PF04760;
D6T4F8	D6T4F8_STAAU	unreviewed	Translation initiation factor IF-2	infB SLAG_00516	Staphylococcus aureus A8796	713	cytoplasm [GO:0005737]; GTPase activity [GO:0003924]; GTP binding [GO:0005525]; translation initiation factor activity [GO:0003743]	GTPase activity [GO:0003924]; translation initiation factor activity [GO:0003743]	GTPase activity [GO:0003924]; GTP binding [GO:0005525]; translation initiation factor activity [GO:0003743]	cytoplasm [GO:0005737]	PF00009;PF03144;PF11987;PF04760;
D6UB07	D6UB07_STAAU	unreviewed	Translation initiation factor IF-2	infB HMPREF0782_0698	Staphylococcus aureus subsp. aureus ATCC 51811	713	cytoplasm [GO:0005737]; GTPase activity [GO:0003924]; GTP binding [GO:0005525]; translation initiation factor activity [GO:0003743]	GTPase activity [GO:0003924]; translation initiation factor activity [GO:0003743]	GTPase activity [GO:0003924]; GTP binding [GO:0005525]; translation initiation factor activity [GO:0003743]	cytoplasm [GO:0005737]	PF00009;PF03144;PF11987;PF04760;
D7VBQ1	D7VBQ1_LACPN	unreviewed	Translation initiation factor IF-2	infB HMPREF0531_11574	Lactobacillus plantarum subsp. plantarum ATCC 14917 = JCM 1149 = CGMCC 1.2437	820	cytoplasm [GO:0005737]; GTPase activity [GO:0003924]; GTP binding [GO:0005525]; translation initiation factor activity [GO:0003743]	GTPase activity [GO:0003924]; translation initiation factor activity [GO:0003743]	GTPase activity [GO:0003924]; GTP binding [GO:0005525]; translation initiation factor activity [GO:0003743]	cytoplasm [GO:0005737]	PF00009;PF03144;PF11987;PF04760;
D7VVV1	D7VVV1_9FLAO	unreviewed	Translation initiation factor IF-2	infB HMPREF0204_10649	Chryseobacterium gleum ATCC 35910	984	cytoplasm [GO:0005737]; GTPase activity [GO:0003924]; GTP binding [GO:0005525]; translation initiation factor activity [GO:0003743]	GTPase activity [GO:0003924]; translation initiation factor activity [GO:0003743]	GTPase activity [GO:0003924]; GTP binding [GO:0005525]; translation initiation factor activity [GO:0003743]	cytoplasm [GO:0005737]	PF00009;PF03144;PF11987;PF04760;
D7WMR6	D7WMR6_9BACI	unreviewed	Translation initiation factor IF-2	infB BFZC1_01877	Lysinibacillus fusiformis ZC1	760	cytoplasm [GO:0005737]; GTPase activity [GO:0003924]; GTP binding [GO:0005525]; translation initiation factor activity [GO:0003743]	GTPase activity [GO:0003924]; translation initiation factor activity [GO:0003743]	GTPase activity [GO:0003924]; GTP binding [GO:0005525]; translation initiation factor activity [GO:0003743]	cytoplasm [GO:0005737]	PF00009;PF03144;PF11987;PF04760;
D8HAU9	D8HAU9_STAAF	unreviewed	Translation initiation factor IF-2	infB SAOV_1271	Staphylococcus aureus subsp. aureus (strain ED133)	705	cytoplasm [GO:0005737]; GTPase activity [GO:0003924]; GTP binding [GO:0005525]; translation initiation factor activity [GO:0003743]	GTPase activity [GO:0003924]; translation initiation factor activity [GO:0003743]	GTPase activity [GO:0003924]; GTP binding [GO:0005525]; translation initiation factor activity [GO:0003743]	cytoplasm [GO:0005737]	PF00009;PF03144;PF11987;PF04760;
D8IHI0	D8IHI0_LACFC	unreviewed	Translation initiation factor IF-2	infB LC40_0495	Lactobacillus fermentum (strain CECT 5716)	775	cytoplasm [GO:0005737]; GTPase activity [GO:0003924]; GTP binding [GO:0005525]; translation initiation factor activity [GO:0003743]	GTPase activity [GO:0003924]; translation initiation factor activity [GO:0003743]	GTPase activity [GO:0003924]; GTP binding [GO:0005525]; translation initiation factor activity [GO:0003743]	cytoplasm [GO:0005737]	PF00009;PF03144;PF11987;PF04760;
D9RQ45	D9RQ45_STAAK	unreviewed	Translation initiation factor IF-2	infB SAA6008_01224	Staphylococcus aureus (strain JKD6008)	713	cytoplasm [GO:0005737]; GTPase activity [GO:0003924]; GTP binding [GO:0005525]; translation initiation factor activity [GO:0003743]	GTPase activity [GO:0003924]; translation initiation factor activity [GO:0003743]	GTPase activity [GO:0003924]; GTP binding [GO:0005525]; translation initiation factor activity [GO:0003743]	cytoplasm [GO:0005737]	PF00009;PF03144;PF11987;PF04760;
E0G169	E0G169_ENTFL	unreviewed	Translation initiation factor IF-2	infB HMPREF9498_00677	Enterococcus faecalis TX4248	798	cytoplasm [GO:0005737]; GTPase activity [GO:0003924]; GTP binding [GO:0005525]; translation initiation factor activity [GO:0003743]	GTPase activity [GO:0003924]; translation initiation factor activity [GO:0003743]	GTPase activity [GO:0003924]; GTP binding [GO:0005525]; translation initiation factor activity [GO:0003743]	cytoplasm [GO:0005737]	PF00009;PF03144;PF11987;PF04760;
E0GEQ8	E0GEQ8_ENTFL	unreviewed	Translation initiation factor IF-2	infB HMPREF9514_02206	Enterococcus faecalis TX0855	799	cytoplasm [GO:0005737]; GTPase activity [GO:0003924]; GTP binding [GO:0005525]; translation initiation factor activity [GO:0003743]	GTPase activity [GO:0003924]; translation initiation factor activity [GO:0003743]	GTPase activity [GO:0003924]; GTP binding [GO:0005525]; translation initiation factor activity [GO:0003743]	cytoplasm [GO:0005737]	PF00009;PF03144;PF11987;PF04760;
E0GR96	E0GR96_ENTFL	unreviewed	Translation initiation factor IF-2	infB HMPREF9521_03197	Enterococcus faecalis TX2134	798	cytoplasm [GO:0005737]; GTPase activity [GO:0003924]; GTP binding [GO:0005525]; translation initiation factor activity [GO:0003743]	GTPase activity [GO:0003924]; translation initiation factor activity [GO:0003743]	GTPase activity [GO:0003924]; GTP binding [GO:0005525]; translation initiation factor activity [GO:0003743]	cytoplasm [GO:0005737]	PF00009;PF03144;PF11987;PF04760;
E0GVM0	E0GVM0_ENTFL	unreviewed	Translation initiation factor IF-2	infB HMPREF9515_01405	Enterococcus faecalis TX0860	798	cytoplasm [GO:0005737]; GTPase activity [GO:0003924]; GTP binding [GO:0005525]; translation initiation factor activity [GO:0003743]	GTPase activity [GO:0003924]; translation initiation factor activity [GO:0003743]	GTPase activity [GO:0003924]; GTP binding [GO:0005525]; translation initiation factor activity [GO:0003743]	cytoplasm [GO:0005737]	PF00009;PF03144;PF11987;PF04760;
E0H5E9	E0H5E9_ENTFL	unreviewed	Translation initiation factor IF-2	infB HMPREF9505_01811	Enterococcus faecalis TX0109	798	cytoplasm [GO:0005737]; GTPase activity [GO:0003924]; GTP binding [GO:0005525]; translation initiation factor activity [GO:0003743]	GTPase activity [GO:0003924]; translation initiation factor activity [GO:0003743]	GTPase activity [GO:0003924]; GTP binding [GO:0005525]; translation initiation factor activity [GO:0003743]	cytoplasm [GO:0005737]	PF00009;PF03144;PF11987;PF04760;
E0HD74	E0HD74_ENTFL	unreviewed	Translation initiation factor IF-2	infB HMPREF9509_01561	Enterococcus faecalis TX0411	798	cytoplasm [GO:0005737]; GTPase activity [GO:0003924]; GTP binding [GO:0005525]; translation initiation factor activity [GO:0003743]	GTPase activity [GO:0003924]; translation initiation factor activity [GO:0003743]	GTPase activity [GO:0003924]; GTP binding [GO:0005525]; translation initiation factor activity [GO:0003743]	cytoplasm [GO:0005737]	PF00009;PF03144;PF11987;PF04760;
E0P8V1	E0P8V1_STAAU	unreviewed	Translation initiation factor IF-2	infB HMPREF0783_2110	Staphylococcus aureus subsp. aureus ATCC BAA-39	713	cytoplasm [GO:0005737]; GTPase activity [GO:0003924]; GTP binding [GO:0005525]; translation initiation factor activity [GO:0003743]	GTPase activity [GO:0003924]; translation initiation factor activity [GO:0003743]	GTPase activity [GO:0003924]; GTP binding [GO:0005525]; translation initiation factor activity [GO:0003743]	cytoplasm [GO:0005737]	PF00009;PF03144;PF11987;PF04760;
E1E6F3	E1E6F3_STAAU	unreviewed	Translation initiation factor IF-2	infB HMPREF0773_11818	Staphylococcus aureus subsp. aureus TCH70	713	cytoplasm [GO:0005737]; GTPase activity [GO:0003924]; GTP binding [GO:0005525]; translation initiation factor activity [GO:0003743]	GTPase activity [GO:0003924]; translation initiation factor activity [GO:0003743]	GTPase activity [GO:0003924]; GTP binding [GO:0005525]; translation initiation factor activity [GO:0003743]	cytoplasm [GO:0005737]	PF00009;PF03144;PF11987;PF04760;
E1EN36	E1EN36_ENTFL	unreviewed	Translation initiation factor IF-2	infB HMPREF0347_5109	Enterococcus faecalis TUSoD Ef11	798	cytoplasm [GO:0005737]; GTPase activity [GO:0003924]; GTP binding [GO:0005525]; translation initiation factor activity [GO:0003743]	GTPase activity [GO:0003924]; translation initiation factor activity [GO:0003743]	GTPase activity [GO:0003924]; GTP binding [GO:0005525]; translation initiation factor activity [GO:0003743]	cytoplasm [GO:0005737]	PF00009;PF03144;PF11987;PF04760;
E2Y4Q4	E2Y4Q4_ENTFL	unreviewed	Translation initiation factor IF-2	infB HMPREF9504_01389	Enterococcus faecalis TX0102	798	cytoplasm [GO:0005737]; GTPase activity [GO:0003924]; GTP binding [GO:0005525]; translation initiation factor activity [GO:0003743]	GTPase activity [GO:0003924]; translation initiation factor activity [GO:0003743]	GTPase activity [GO:0003924]; GTP binding [GO:0005525]; translation initiation factor activity [GO:0003743]	cytoplasm [GO:0005737]	PF00009;PF03144;PF11987;PF04760;
E2YBK5	E2YBK5_ENTFL	unreviewed	Translation initiation factor IF-2	infB HMPREF9493_00943	Enterococcus faecalis DAPTO 516	798	cytoplasm [GO:0005737]; GTPase activity [GO:0003924]; GTP binding [GO:0005525]; translation initiation factor activity [GO:0003743]	GTPase activity [GO:0003924]; translation initiation factor activity [GO:0003743]	GTPase activity [GO:0003924]; GTP binding [GO:0005525]; translation initiation factor activity [GO:0003743]	cytoplasm [GO:0005737]	PF00009;PF03144;PF11987;PF04760;
E2YNR9	E2YNR9_ENTFL	unreviewed	Translation initiation factor IF-2	infB HMPREF9492_01571	Enterococcus faecalis DAPTO 512	798	cytoplasm [GO:0005737]; GTPase activity [GO:0003924]; GTP binding [GO:0005525]; translation initiation factor activity [GO:0003743]	GTPase activity [GO:0003924]; translation initiation factor activity [GO:0003743]	GTPase activity [GO:0003924]; GTP binding [GO:0005525]; translation initiation factor activity [GO:0003743]	cytoplasm [GO:0005737]	PF00009;PF03144;PF11987;PF04760;
E2YWP8	E2YWP8_ENTFL	unreviewed	Translation initiation factor IF-2	infB HMPREF9512_01775 UMA_01231	Enterococcus faecalis EnGen0311	798	cytoplasm [GO:0005737]; GTPase activity [GO:0003924]; GTP binding [GO:0005525]; translation initiation factor activity [GO:0003743]	GTPase activity [GO:0003924]; translation initiation factor activity [GO:0003743]	GTPase activity [GO:0003924]; GTP binding [GO:0005525]; translation initiation factor activity [GO:0003743]	cytoplasm [GO:0005737]	PF00009;PF03144;PF11987;PF04760;
E2Z1E1	E2Z1E1_ENTFL	unreviewed	Translation initiation factor IF-2	infB HMPREF9510_00153	Enterococcus faecalis TX0470	798	cytoplasm [GO:0005737]; GTPase activity [GO:0003924]; GTP binding [GO:0005525]; translation initiation factor activity [GO:0003743]	GTPase activity [GO:0003924]; translation initiation factor activity [GO:0003743]	GTPase activity [GO:0003924]; GTP binding [GO:0005525]; translation initiation factor activity [GO:0003743]	cytoplasm [GO:0005737]	PF00009;PF03144;PF11987;PF04760;
E4I4W3	E4I4W3_ENTFC	unreviewed	Translation initiation factor IF-2	infB HMPREF9525_00188	Enterococcus faecium TX0133a04	768	cytoplasm [GO:0005737]; GTPase activity [GO:0003924]; GTP binding [GO:0005525]; translation initiation factor activity [GO:0003743]	GTPase activity [GO:0003924]; translation initiation factor activity [GO:0003743]	GTPase activity [GO:0003924]; GTP binding [GO:0005525]; translation initiation factor activity [GO:0003743]	cytoplasm [GO:0005737]	PF00009;PF03144;PF11987;PF04760;
E4IGU3	E4IGU3_ENTFC	unreviewed	Translation initiation factor IF-2	infB HMPREF9527_01279	Enterococcus faecium TX0133C	768	cytoplasm [GO:0005737]; GTPase activity [GO:0003924]; GTP binding [GO:0005525]; translation initiation factor activity [GO:0003743]	GTPase activity [GO:0003924]; translation initiation factor activity [GO:0003743]	GTPase activity [GO:0003924]; GTP binding [GO:0005525]; translation initiation factor activity [GO:0003743]	cytoplasm [GO:0005737]	PF00009;PF03144;PF11987;PF04760;
E4IM80	E4IM80_ENTFC	unreviewed	Translation initiation factor IF-2	infB HMPREF9522_00060	Enterococcus faecium TX0082	768	cytoplasm [GO:0005737]; GTPase activity [GO:0003924]; GTP binding [GO:0005525]; translation initiation factor activity [GO:0003743]	GTPase activity [GO:0003924]; translation initiation factor activity [GO:0003743]	GTPase activity [GO:0003924]; GTP binding [GO:0005525]; translation initiation factor activity [GO:0003743]	cytoplasm [GO:0005737]	PF00009;PF03144;PF11987;PF04760;
E4IXK1	E4IXK1_ENTFC	unreviewed	Translation initiation factor IF-2	infB HMPREF9523_00874	Enterococcus faecium TX0133A	768	cytoplasm [GO:0005737]; GTPase activity [GO:0003924]; GTP binding [GO:0005525]; translation initiation factor activity [GO:0003743]	GTPase activity [GO:0003924]; translation initiation factor activity [GO:0003743]	GTPase activity [GO:0003924]; GTP binding [GO:0005525]; translation initiation factor activity [GO:0003743]	cytoplasm [GO:0005737]	PF00009;PF03144;PF11987;PF04760;
E4J7G0	E4J7G0_ENTFC	unreviewed	Translation initiation factor IF-2	infB HMPREF9526_01217	Enterococcus faecium TX0133B	768	cytoplasm [GO:0005737]; GTPase activity [GO:0003924]; GTP binding [GO:0005525]; translation initiation factor activity [GO:0003743]	GTPase activity [GO:0003924]; translation initiation factor activity [GO:0003743]	GTPase activity [GO:0003924]; GTP binding [GO:0005525]; translation initiation factor activity [GO:0003743]	cytoplasm [GO:0005737]	PF00009;PF03144;PF11987;PF04760;
E4JEW7	E4JEW7_ENTFC	unreviewed	Translation initiation factor IF-2	infB HMPREF9524_00711	Enterococcus faecium TX0133a01	768	cytoplasm [GO:0005737]; GTPase activity [GO:0003924]; GTP binding [GO:0005525]; translation initiation factor activity [GO:0003743]	GTPase activity [GO:0003924]; translation initiation factor activity [GO:0003743]	GTPase activity [GO:0003924]; GTP binding [GO:0005525]; translation initiation factor activity [GO:0003743]	cytoplasm [GO:0005737]	PF00009;PF03144;PF11987;PF04760;
E4KQC5	E4KQC5_9LACT	unreviewed	Translation initiation factor IF-2	infB HMPREF9257_1726	Eremococcus coleocola ACS-139-V-Col8	781	cytoplasm [GO:0005737]; GTPase activity [GO:0003924]; GTP binding [GO:0005525]; small GTPase mediated signal transduction [GO:0007264]; translation initiation factor activity [GO:0003743]	GTPase activity [GO:0003924]; small GTPase mediated signal transduction [GO:0007264]; translation initiation factor activity [GO:0003743]	GTPase activity [GO:0003924]; GTP binding [GO:0005525]; translation initiation factor activity [GO:0003743]	cytoplasm [GO:0005737]	PF00009;PF03144;PF11987;PF04760;
E4LDQ5	E4LDQ5_9FIRM	unreviewed	Translation initiation factor IF-2	infB HMPREF9199_0769	Veillonella sp. oral taxon 158 str. F0412	831	cytoplasm [GO:0005737]; GTPase activity [GO:0003924]; GTP binding [GO:0005525]; translation initiation factor activity [GO:0003743]	GTPase activity [GO:0003924]; translation initiation factor activity [GO:0003743]	GTPase activity [GO:0003924]; GTP binding [GO:0005525]; translation initiation factor activity [GO:0003743]	cytoplasm [GO:0005737]	PF00009;PF03144;PF11987;PF04760;
E5CQX9	E5CQX9_STACP	unreviewed	Translation initiation factor IF-2	infB HMPREF0786_00354	Staphylococcus capitis C87	721	cytoplasm [GO:0005737]; GTPase activity [GO:0003924]; GTP binding [GO:0005525]; translation initiation factor activity [GO:0003743]	GTPase activity [GO:0003924]; translation initiation factor activity [GO:0003743]	GTPase activity [GO:0003924]; GTP binding [GO:0005525]; translation initiation factor activity [GO:0003743]	cytoplasm [GO:0005737]	PF00009;PF03144;PF11987;PF04760;
E5QX61	E5QX61_STAAH	unreviewed	Translation initiation factor IF-2	infB HMPREF0772_11960	Staphylococcus aureus (strain TCH60)	713	cytoplasm [GO:0005737]; GTPase activity [GO:0003924]; GTP binding [GO:0005525]; translation initiation factor activity [GO:0003743]	GTPase activity [GO:0003924]; translation initiation factor activity [GO:0003743]	GTPase activity [GO:0003924]; GTP binding [GO:0005525]; translation initiation factor activity [GO:0003743]	cytoplasm [GO:0005737]	PF00009;PF03144;PF11987;PF04760;
E5RBP6	E5RBP6_STAAG	unreviewed	Translation initiation factor IF-2	infB ECTR2_1125	Staphylococcus aureus (strain ECT-R 2)	705	cytoplasm [GO:0005737]; GTPase activity [GO:0003924]; GTP binding [GO:0005525]; translation initiation factor activity [GO:0003743]	GTPase activity [GO:0003924]; translation initiation factor activity [GO:0003743]	GTPase activity [GO:0003924]; GTP binding [GO:0005525]; translation initiation factor activity [GO:0003743]	cytoplasm [GO:0005737]	PF00009;PF03144;PF11987;PF04760;
E5TE68	E5TE68_STAAU	unreviewed	Translation initiation factor IF-2	infB CGSSa00_05628	Staphylococcus aureus subsp. aureus CGS00	705	cytoplasm [GO:0005737]; GTPase activity [GO:0003924]; GTP binding [GO:0005525]; translation initiation factor activity [GO:0003743]	GTPase activity [GO:0003924]; translation initiation factor activity [GO:0003743]	GTPase activity [GO:0003924]; GTP binding [GO:0005525]; translation initiation factor activity [GO:0003743]	cytoplasm [GO:0005737]	PF00009;PF03144;PF11987;PF04760;
E5TIQ7	E5TIQ7_STAAU	unreviewed	Translation initiation factor IF-2	infB CGSSa01_02761	Staphylococcus aureus subsp. aureus CGS01	705	cytoplasm [GO:0005737]; GTPase activity [GO:0003924]; GTP binding [GO:0005525]; translation initiation factor activity [GO:0003743]	GTPase activity [GO:0003924]; translation initiation factor activity [GO:0003743]	GTPase activity [GO:0003924]; GTP binding [GO:0005525]; translation initiation factor activity [GO:0003743]	cytoplasm [GO:0005737]	PF00009;PF03144;PF11987;PF04760;
E5TRW8	E5TRW8_STAAU	unreviewed	Translation initiation factor IF-2	infB CGSSa03_05959	Staphylococcus aureus subsp. aureus CGS03	705	cytoplasm [GO:0005737]; GTPase activity [GO:0003924]; GTP binding [GO:0005525]; translation initiation factor activity [GO:0003743]	GTPase activity [GO:0003924]; translation initiation factor activity [GO:0003743]	GTPase activity [GO:0003924]; GTP binding [GO:0005525]; translation initiation factor activity [GO:0003743]	cytoplasm [GO:0005737]	PF00009;PF03144;PF11987;PF04760;
E5WCV6	E5WCV6_9BACI	unreviewed	Translation initiation factor IF-2	infB HMPREF1013_00280	Bacillus sp. 2_A_57_CT2	745	cytoplasm [GO:0005737]; GTPase activity [GO:0003924]; GTP binding [GO:0005525]; translation initiation factor activity [GO:0003743]	GTPase activity [GO:0003924]; translation initiation factor activity [GO:0003743]	GTPase activity [GO:0003924]; GTP binding [GO:0005525]; translation initiation factor activity [GO:0003743]	cytoplasm [GO:0005737]	PF00009;PF03144;PF11987;PF04760;
E5YZR5	E5YZR5_9BACL	unreviewed	Translation initiation factor IF-2	infB PVOR_22504	Paenibacillus vortex V453	806	cytoplasm [GO:0005737]; GTPase activity [GO:0003924]; GTP binding [GO:0005525]; translation initiation factor activity [GO:0003743]	GTPase activity [GO:0003924]; translation initiation factor activity [GO:0003743]	GTPase activity [GO:0003924]; GTP binding [GO:0005525]; translation initiation factor activity [GO:0003743]	cytoplasm [GO:0005737]	PF00009;PF03144;PF11987;PF04760;
E6EKA1	E6EKA1_ENTFT	unreviewed	Translation initiation factor IF-2	infB HMPREF9496_00082	Enterococcus faecalis (strain TX4000 / JH2-2)	798	cytoplasm [GO:0005737]; GTPase activity [GO:0003924]; GTP binding [GO:0005525]; translation initiation factor activity [GO:0003743]	GTPase activity [GO:0003924]; translation initiation factor activity [GO:0003743]	GTPase activity [GO:0003924]; GTP binding [GO:0005525]; translation initiation factor activity [GO:0003743]	cytoplasm [GO:0005737]	PF00009;PF03144;PF11987;PF04760;
E6EX84	E6EX84_ENTFL	unreviewed	Translation initiation factor IF-2	infB HMPREF9511_01426	Enterococcus faecalis TX0630	798	cytoplasm [GO:0005737]; GTPase activity [GO:0003924]; GTP binding [GO:0005525]; translation initiation factor activity [GO:0003743]	GTPase activity [GO:0003924]; translation initiation factor activity [GO:0003743]	GTPase activity [GO:0003924]; GTP binding [GO:0005525]; translation initiation factor activity [GO:0003743]	cytoplasm [GO:0005737]	PF00009;PF03144;PF11987;PF04760;
E6F6H1	E6F6H1_ENTFL	unreviewed	Translation initiation factor IF-2	infB HMPREF9502_01269	Enterococcus faecalis TX0031	798	cytoplasm [GO:0005737]; GTPase activity [GO:0003924]; GTP binding [GO:0005525]; translation initiation factor activity [GO:0003743]	GTPase activity [GO:0003924]; translation initiation factor activity [GO:0003743]	GTPase activity [GO:0003924]; GTP binding [GO:0005525]; translation initiation factor activity [GO:0003743]	cytoplasm [GO:0005737]	PF00009;PF03144;PF11987;PF04760;
E6FED7	E6FED7_ENTFL	unreviewed	Translation initiation factor IF-2	infB HMPREF9497_01258	Enterococcus faecalis TX4244	798	cytoplasm [GO:0005737]; GTPase activity [GO:0003924]; GTP binding [GO:0005525]; translation initiation factor activity [GO:0003743]	GTPase activity [GO:0003924]; translation initiation factor activity [GO:0003743]	GTPase activity [GO:0003924]; GTP binding [GO:0005525]; translation initiation factor activity [GO:0003743]	cytoplasm [GO:0005737]	PF00009;PF03144;PF11987;PF04760;
E6FKL0	E6FKL0_ENTFL	unreviewed	Translation initiation factor IF-2	infB HMPREF9519_00526	Enterococcus faecalis TX1346	798	cytoplasm [GO:0005737]; GTPase activity [GO:0003924]; GTP binding [GO:0005525]; translation initiation factor activity [GO:0003743]	GTPase activity [GO:0003924]; translation initiation factor activity [GO:0003743]	GTPase activity [GO:0003924]; GTP binding [GO:0005525]; translation initiation factor activity [GO:0003743]	cytoplasm [GO:0005737]	PF00009;PF03144;PF11987;PF04760;
E6FYB0	E6FYB0_ENTFL	unreviewed	Translation initiation factor IF-2	infB HMPREF9518_02184	Enterococcus faecalis TX1342	798	cytoplasm [GO:0005737]; GTPase activity [GO:0003924]; GTP binding [GO:0005525]; translation initiation factor activity [GO:0003743]	GTPase activity [GO:0003924]; translation initiation factor activity [GO:0003743]	GTPase activity [GO:0003924]; GTP binding [GO:0005525]; translation initiation factor activity [GO:0003743]	cytoplasm [GO:0005737]	PF00009;PF03144;PF11987;PF04760;
E6G2U3	E6G2U3_ENTFL	unreviewed	Translation initiation factor IF-2	infB HMPREF9516_00948	Enterococcus faecalis TX1302	798	cytoplasm [GO:0005737]; GTPase activity [GO:0003924]; GTP binding [GO:0005525]; translation initiation factor activity [GO:0003743]	GTPase activity [GO:0003924]; translation initiation factor activity [GO:0003743]	GTPase activity [GO:0003924]; GTP binding [GO:0005525]; translation initiation factor activity [GO:0003743]	cytoplasm [GO:0005737]	PF00009;PF03144;PF11987;PF04760;
E6GDA9	E6GDA9_ENTFL	unreviewed	Translation initiation factor IF-2	infB HMPREF9503_01757	Enterococcus faecalis TX0043	798	cytoplasm [GO:0005737]; GTPase activity [GO:0003924]; GTP binding [GO:0005525]; translation initiation factor activity [GO:0003743]	GTPase activity [GO:0003924]; translation initiation factor activity [GO:0003743]	GTPase activity [GO:0003924]; GTP binding [GO:0005525]; translation initiation factor activity [GO:0003743]	cytoplasm [GO:0005737]	PF00009;PF03144;PF11987;PF04760;
E6GGM2	E6GGM2_ENTFL	unreviewed	Translation initiation factor IF-2	infB HMPREF9501_00062	Enterococcus faecalis TX0027	759	cytoplasm [GO:0005737]; GTPase activity [GO:0003924]; GTP binding [GO:0005525]; translation initiation factor activity [GO:0003743]	GTPase activity [GO:0003924]; translation initiation factor activity [GO:0003743]	GTPase activity [GO:0003924]; GTP binding [GO:0005525]; translation initiation factor activity [GO:0003743]	cytoplasm [GO:0005737]	PF00009;PF03144;PF11987;PF04760;
E6GYX2	E6GYX2_ENTFL	unreviewed	Translation initiation factor IF-2	infB HMPREF9506_03038	Enterococcus faecalis TX0309A	798	cytoplasm [GO:0005737]; GTPase activity [GO:0003924]; GTP binding [GO:0005525]; translation initiation factor activity [GO:0003743]	GTPase activity [GO:0003924]; translation initiation factor activity [GO:0003743]	GTPase activity [GO:0003924]; GTP binding [GO:0005525]; translation initiation factor activity [GO:0003743]	cytoplasm [GO:0005737]	PF00009;PF03144;PF11987;PF04760;
E6H1X9	E6H1X9_ENTFL	unreviewed	Translation initiation factor IF-2	infB HMPREF9507_00845	Enterococcus faecalis TX0309B	798	cytoplasm [GO:0005737]; GTPase activity [GO:0003924]; GTP binding [GO:0005525]; translation initiation factor activity [GO:0003743]	GTPase activity [GO:0003924]; translation initiation factor activity [GO:0003743]	GTPase activity [GO:0003924]; GTP binding [GO:0005525]; translation initiation factor activity [GO:0003743]	cytoplasm [GO:0005737]	PF00009;PF03144;PF11987;PF04760;
E6H8R8	E6H8R8_ENTFL	unreviewed	Translation initiation factor IF-2	infB HMPREF9500_00019	Enterococcus faecalis TX0017	798	cytoplasm [GO:0005737]; GTPase activity [GO:0003924]; GTP binding [GO:0005525]; translation initiation factor activity [GO:0003743]	GTPase activity [GO:0003924]; translation initiation factor activity [GO:0003743]	GTPase activity [GO:0003924]; GTP binding [GO:0005525]; translation initiation factor activity [GO:0003743]	cytoplasm [GO:0005737]	PF00009;PF03144;PF11987;PF04760;
E6HK92	E6HK92_ENTFL	unreviewed	Translation initiation factor IF-2	infB HMPREF9494_00981	Enterococcus faecalis TX2137	798	cytoplasm [GO:0005737]; GTPase activity [GO:0003924]; GTP binding [GO:0005525]; translation initiation factor activity [GO:0003743]	GTPase activity [GO:0003924]; translation initiation factor activity [GO:0003743]	GTPase activity [GO:0003924]; GTP binding [GO:0005525]; translation initiation factor activity [GO:0003743]	cytoplasm [GO:0005737]	PF00009;PF03144;PF11987;PF04760;
E6HWK6	E6HWK6_ENTFL	unreviewed	Translation initiation factor IF-2	infB HMPREF9508_01973	Enterococcus faecalis TX0312	798	cytoplasm [GO:0005737]; GTPase activity [GO:0003924]; GTP binding [GO:0005525]; translation initiation factor activity [GO:0003743]	GTPase activity [GO:0003924]; translation initiation factor activity [GO:0003743]	GTPase activity [GO:0003924]; GTP binding [GO:0005525]; translation initiation factor activity [GO:0003743]	cytoplasm [GO:0005737]	PF00009;PF03144;PF11987;PF04760;
E6I0A2	E6I0A2_ENTFL	unreviewed	Translation initiation factor IF-2	infB HMPREF9499_00442	Enterococcus faecalis TX0012	788	cytoplasm [GO:0005737]; GTPase activity [GO:0003924]; GTP binding [GO:0005525]; translation initiation factor activity [GO:0003743]	GTPase activity [GO:0003924]; translation initiation factor activity [GO:0003743]	GTPase activity [GO:0003924]; GTP binding [GO:0005525]; translation initiation factor activity [GO:0003743]	cytoplasm [GO:0005737]	PF00009;PF03144;PF11987;PF04760;
E6IG54	E6IG54_ENTFL	unreviewed	Translation initiation factor IF-2	infB HMPREF9513_03313	Enterococcus faecalis TX0645	798	cytoplasm [GO:0005737]; GTPase activity [GO:0003924]; GTP binding [GO:0005525]; translation initiation factor activity [GO:0003743]	GTPase activity [GO:0003924]; translation initiation factor activity [GO:0003743]	GTPase activity [GO:0003924]; GTP binding [GO:0005525]; translation initiation factor activity [GO:0003743]	cytoplasm [GO:0005737]	PF00009;PF03144;PF11987;PF04760;
E6IP11	E6IP11_ENTFL	unreviewed	Translation initiation factor IF-2	infB HMPREF9517_02787	Enterococcus faecalis TX1341	798	cytoplasm [GO:0005737]; GTPase activity [GO:0003924]; GTP binding [GO:0005525]; translation initiation factor activity [GO:0003743]	GTPase activity [GO:0003924]; translation initiation factor activity [GO:0003743]	GTPase activity [GO:0003924]; GTP binding [GO:0005525]; translation initiation factor activity [GO:0003743]	cytoplasm [GO:0005737]	PF00009;PF03144;PF11987;PF04760;
E6IRE9	E6IRE9_ENTFL	unreviewed	Translation initiation factor IF-2	infB HMPREF9495_00537	Enterococcus faecalis TX2141	798	cytoplasm [GO:0005737]; GTPase activity [GO:0003924]; GTP binding [GO:0005525]; translation initiation factor activity [GO:0003743]	GTPase activity [GO:0003924]; translation initiation factor activity [GO:0003743]	GTPase activity [GO:0003924]; GTP binding [GO:0005525]; translation initiation factor activity [GO:0003743]	cytoplasm [GO:0005737]	PF00009;PF03144;PF11987;PF04760;
E6M800	E6M800_STALU	unreviewed	Translation initiation factor IF-2	infB HMPREF0790_0525	Staphylococcus lugdunensis M23590	726	cytoplasm [GO:0005737]; GTPase activity [GO:0003924]; GTP binding [GO:0005525]; translation initiation factor activity [GO:0003743]	GTPase activity [GO:0003924]; translation initiation factor activity [GO:0003743]	GTPase activity [GO:0003924]; GTP binding [GO:0005525]; translation initiation factor activity [GO:0003743]	cytoplasm [GO:0005737]	PF00009;PF03144;PF11987;PF04760;
E7MD83	E7MD83_STAAU	unreviewed	Translation initiation factor IF-2	infB HMPREF9529_00253	Staphylococcus aureus subsp. aureus MRSA177	713	cytoplasm [GO:0005737]; GTPase activity [GO:0003924]; GTP binding [GO:0005525]; translation initiation factor activity [GO:0003743]	GTPase activity [GO:0003924]; translation initiation factor activity [GO:0003743]	GTPase activity [GO:0003924]; GTP binding [GO:0005525]; translation initiation factor activity [GO:0003743]	cytoplasm [GO:0005737]	PF00009;PF03144;PF11987;PF04760;
E7MSK9	E7MSK9_STAAU	unreviewed	Translation initiation factor IF-2	infB HMPREF9528_00531	Staphylococcus aureus subsp. aureus MRSA131	713	cytoplasm [GO:0005737]; GTPase activity [GO:0003924]; GTP binding [GO:0005525]; translation initiation factor activity [GO:0003743]	GTPase activity [GO:0003924]; translation initiation factor activity [GO:0003743]	GTPase activity [GO:0003924]; GTP binding [GO:0005525]; translation initiation factor activity [GO:0003743]	cytoplasm [GO:0005737]	PF00009;PF03144;PF11987;PF04760;
E8LDE2	E8LDE2_9FIRM	unreviewed	Translation initiation factor IF-2	infB HMPREF9443_00869	Phascolarctobacterium succinatutens YIT 12067	850	cytoplasm [GO:0005737]; GTPase activity [GO:0003924]; GTP binding [GO:0005525]; translation initiation factor activity [GO:0003743]	GTPase activity [GO:0003924]; translation initiation factor activity [GO:0003743]	GTPase activity [GO:0003924]; GTP binding [GO:0005525]; translation initiation factor activity [GO:0003743]	cytoplasm [GO:0005737]	PF00009;PF03144;PF11987;PF04760;
F0D1P0	F0D1P0_STAAU	unreviewed	Translation initiation factor IF-2	infB SAO11_0116	Staphylococcus aureus O11	705	cytoplasm [GO:0005737]; GTPase activity [GO:0003924]; GTP binding [GO:0005525]; translation initiation factor activity [GO:0003743]	GTPase activity [GO:0003924]; translation initiation factor activity [GO:0003743]	GTPase activity [GO:0003924]; GTP binding [GO:0005525]; translation initiation factor activity [GO:0003743]	cytoplasm [GO:0005737]	PF00009;PF03144;PF11987;PF04760;
F0D9B7	F0D9B7_STAAU	unreviewed	Translation initiation factor IF-2	infB SAO46_0028	Staphylococcus aureus O46	705	cytoplasm [GO:0005737]; GTPase activity [GO:0003924]; GTP binding [GO:0005525]; translation initiation factor activity [GO:0003743]	GTPase activity [GO:0003924]; translation initiation factor activity [GO:0003743]	GTPase activity [GO:0003924]; GTP binding [GO:0005525]; translation initiation factor activity [GO:0003743]	cytoplasm [GO:0005737]	PF00009;PF03144;PF11987;PF04760;
F0PDX0	F0PDX0_ENTF6	unreviewed	Translation initiation factor IF-2	infB EF62_1717	Enterococcus faecalis (strain 62)	798	cytoplasm [GO:0005737]; GTPase activity [GO:0003924]; GTP binding [GO:0005525]; translation initiation factor activity [GO:0003743]	GTPase activity [GO:0003924]; translation initiation factor activity [GO:0003743]	GTPase activity [GO:0003924]; GTP binding [GO:0005525]; translation initiation factor activity [GO:0003743]	cytoplasm [GO:0005737]	PF00009;PF03144;PF11987;PF04760;
F0Z5J2	F0Z5J2_9CLOT	unreviewed	Translation initiation factor IF-2	infB HMPREF0240_04398	Clostridium sp. D5	995	cytoplasm [GO:0005737]; GTPase activity [GO:0003924]; GTP binding [GO:0005525]; translation initiation factor activity [GO:0003743]	GTPase activity [GO:0003924]; translation initiation factor activity [GO:0003743]	GTPase activity [GO:0003924]; GTP binding [GO:0005525]; translation initiation factor activity [GO:0003743]	cytoplasm [GO:0005737]	PF00009;PF03144;PF11987;PF04760;
F2MQY6	F2MQY6_ENTFO	unreviewed	Translation initiation factor IF-2	infB OG1RF_11043	Enterococcus faecalis (strain ATCC 47077 / OG1RF)	798	cytoplasm [GO:0005737]; GTPase activity [GO:0003924]; GTP binding [GO:0005525]; translation initiation factor activity [GO:0003743]	GTPase activity [GO:0003924]; translation initiation factor activity [GO:0003743]	GTPase activity [GO:0003924]; GTP binding [GO:0005525]; translation initiation factor activity [GO:0003743]	cytoplasm [GO:0005737]	PF00009;PF03144;PF11987;PF04760;
F3B992	F3B992_9FIRM	unreviewed	Translation initiation factor IF-2	infB HMPREF9477_00418	Lachnospiraceae bacterium 2_1_46FAA	821	cytoplasm [GO:0005737]; GTPase activity [GO:0003924]; GTP binding [GO:0005525]; translation initiation factor activity [GO:0003743]	GTPase activity [GO:0003924]; translation initiation factor activity [GO:0003743]	GTPase activity [GO:0003924]; GTP binding [GO:0005525]; translation initiation factor activity [GO:0003743]	cytoplasm [GO:0005737]	PF00009;PF03144;PF11987;PF04760;
F3R288	F3R288_ENTFL	unreviewed	Translation initiation factor IF-2	infB HMPREF9520_01110	Enterococcus faecalis TX1467	798	cytoplasm [GO:0005737]; GTPase activity [GO:0003924]; GTP binding [GO:0005525]; translation initiation factor activity [GO:0003743]	GTPase activity [GO:0003924]; translation initiation factor activity [GO:0003743]	GTPase activity [GO:0003924]; GTP binding [GO:0005525]; translation initiation factor activity [GO:0003743]	cytoplasm [GO:0005737]	PF00009;PF03144;PF11987;PF04760;
F3T5S8	F3T5S8_STAAU	unreviewed	Translation initiation factor IF-2	infB SA21189_0296	Staphylococcus aureus subsp. aureus 21189	705	cytoplasm [GO:0005737]; GTPase activity [GO:0003924]; GTP binding [GO:0005525]; translation initiation factor activity [GO:0003743]	GTPase activity [GO:0003924]; translation initiation factor activity [GO:0003743]	GTPase activity [GO:0003924]; GTP binding [GO:0005525]; translation initiation factor activity [GO:0003743]	cytoplasm [GO:0005737]	PF00009;PF03144;PF11987;PF04760;
F3TAE2	F3TAE2_STAAU	unreviewed	Translation initiation factor IF-2	infB SA21172_0123	Staphylococcus aureus subsp. aureus 21172	705	cytoplasm [GO:0005737]; GTPase activity [GO:0003924]; GTP binding [GO:0005525]; translation initiation factor activity [GO:0003743]	GTPase activity [GO:0003924]; translation initiation factor activity [GO:0003743]	GTPase activity [GO:0003924]; GTP binding [GO:0005525]; translation initiation factor activity [GO:0003743]	cytoplasm [GO:0005737]	PF00009;PF03144;PF11987;PF04760;
F3TGG7	F3TGG7_STAAU	unreviewed	Translation initiation factor IF-2	infB SA21193_0238	Staphylococcus aureus subsp. aureus 21193	705	cytoplasm [GO:0005737]; GTPase activity [GO:0003924]; GTP binding [GO:0005525]; translation initiation factor activity [GO:0003743]	GTPase activity [GO:0003924]; translation initiation factor activity [GO:0003743]	GTPase activity [GO:0003924]; GTP binding [GO:0005525]; translation initiation factor activity [GO:0003743]	cytoplasm [GO:0005737]	PF00009;PF03144;PF11987;PF04760;
F4FL19	F4FL19_STAAU	unreviewed	Translation initiation factor IF-2	infB SAT0131_01322	Staphylococcus aureus subsp. aureus T0131	705	cytoplasm [GO:0005737]; GTPase activity [GO:0003924]; GTP binding [GO:0005525]; translation initiation factor activity [GO:0003743]	GTPase activity [GO:0003924]; translation initiation factor activity [GO:0003743]	GTPase activity [GO:0003924]; GTP binding [GO:0005525]; translation initiation factor activity [GO:0003743]	cytoplasm [GO:0005737]	PF00009;PF03144;PF11987;PF04760;
F4FUH6	F4FUH6_LACBN	unreviewed	Translation initiation factor IF-2	infB Lbuc_0986	Lactobacillus buchneri (strain NRRL B-30929)	858	cytoplasm [GO:0005737]; GTPase activity [GO:0003924]; GTP binding [GO:0005525]; translation initiation factor activity [GO:0003743]	GTPase activity [GO:0003924]; translation initiation factor activity [GO:0003743]	GTPase activity [GO:0003924]; GTP binding [GO:0005525]; translation initiation factor activity [GO:0003743]	cytoplasm [GO:0005737]	PF00009;PF03144;PF11987;PF04760;
F4KUA6	F4KUA6_HALH1	unreviewed	Translation initiation factor IF-2	infB Halhy_3329	Haliscomenobacter hydrossis (strain ATCC 27775 / DSM 1100 / LMG 10767 / O)	1114	cytoplasm [GO:0005737]; GTPase activity [GO:0003924]; GTP binding [GO:0005525]; translation initiation factor activity [GO:0003743]	GTPase activity [GO:0003924]; translation initiation factor activity [GO:0003743]	GTPase activity [GO:0003924]; GTP binding [GO:0005525]; translation initiation factor activity [GO:0003743]	cytoplasm [GO:0005737]	PF00009;PF03144;PF11987;PF04760;
F5W8L8	F5W8L8_STAAU	unreviewed	Translation initiation factor IF-2	infB SA21305_0386	Staphylococcus aureus subsp. aureus 21305	705	cytoplasm [GO:0005737]; GTPase activity [GO:0003924]; GTP binding [GO:0005525]; translation initiation factor activity [GO:0003743]	GTPase activity [GO:0003924]; translation initiation factor activity [GO:0003743]	GTPase activity [GO:0003924]; GTP binding [GO:0005525]; translation initiation factor activity [GO:0003743]	cytoplasm [GO:0005737]	PF00009;PF03144;PF11987;PF04760;
F5WAH6	F5WAH6_STAAU	unreviewed	Translation initiation factor IF-2	infB SA21310_1315	Staphylococcus aureus subsp. aureus 21310	705	cytoplasm [GO:0005737]; GTPase activity [GO:0003924]; GTP binding [GO:0005525]; translation initiation factor activity [GO:0003743]	GTPase activity [GO:0003924]; translation initiation factor activity [GO:0003743]	GTPase activity [GO:0003924]; GTP binding [GO:0005525]; translation initiation factor activity [GO:0003743]	cytoplasm [GO:0005737]	PF00009;PF03144;PF11987;PF04760;
F5WNQ3	F5WNQ3_STAAU	unreviewed	Translation initiation factor IF-2	infB SA21318_0912	Staphylococcus aureus subsp. aureus 21318	705	cytoplasm [GO:0005737]; GTPase activity [GO:0003924]; GTP binding [GO:0005525]; translation initiation factor activity [GO:0003743]	GTPase activity [GO:0003924]; translation initiation factor activity [GO:0003743]	GTPase activity [GO:0003924]; GTP binding [GO:0005525]; translation initiation factor activity [GO:0003743]	cytoplasm [GO:0005737]	PF00009;PF03144;PF11987;PF04760;
F6IRE1	F6IRE1_LACPE	unreviewed	Translation initiation factor IF-2	infB LPE_00091	Lactobacillus pentosus MP-10	769	cytoplasm [GO:0005737]; GTPase activity [GO:0003924]; GTP binding [GO:0005525]; translation initiation factor activity [GO:0003743]	GTPase activity [GO:0003924]; translation initiation factor activity [GO:0003743]	GTPase activity [GO:0003924]; GTP binding [GO:0005525]; translation initiation factor activity [GO:0003743]	cytoplasm [GO:0005737]	PF00009;PF03144;PF11987;PF04760;
F8KN44	F8KN44_STALN	unreviewed	Translation initiation factor IF-2	infB SLUG_16270	Staphylococcus lugdunensis (strain N920143)	718	cytoplasm [GO:0005737]; GTPase activity [GO:0003924]; GTP binding [GO:0005525]; translation initiation factor activity [GO:0003743]	GTPase activity [GO:0003924]; translation initiation factor activity [GO:0003743]	GTPase activity [GO:0003924]; GTP binding [GO:0005525]; translation initiation factor activity [GO:0003743]	cytoplasm [GO:0005737]	PF00009;PF03144;PF11987;PF04760;
F9JL50	F9JL50_STAAU	unreviewed	Translation initiation factor IF-2	infB SA21195_0973	Staphylococcus aureus subsp. aureus 21195	705	cytoplasm [GO:0005737]; GTPase activity [GO:0003924]; GTP binding [GO:0005525]; translation initiation factor activity [GO:0003743]	GTPase activity [GO:0003924]; translation initiation factor activity [GO:0003743]	GTPase activity [GO:0003924]; GTP binding [GO:0005525]; translation initiation factor activity [GO:0003743]	cytoplasm [GO:0005737]	PF00009;PF03144;PF11987;PF04760;
F9JZ44	F9JZ44_STAAU	unreviewed	Translation initiation factor IF-2	infB SA21200_0184	Staphylococcus aureus subsp. aureus 21200	705	cytoplasm [GO:0005737]; GTPase activity [GO:0003924]; GTP binding [GO:0005525]; translation initiation factor activity [GO:0003743]	GTPase activity [GO:0003924]; translation initiation factor activity [GO:0003743]	GTPase activity [GO:0003924]; GTP binding [GO:0005525]; translation initiation factor activity [GO:0003743]	cytoplasm [GO:0005737]	PF00009;PF03144;PF11987;PF04760;
F9K0K0	F9K0K0_STAAU	unreviewed	Translation initiation factor IF-2	infB SA21201_1869	Staphylococcus aureus subsp. aureus 21201	705	cytoplasm [GO:0005737]; GTPase activity [GO:0003924]; GTP binding [GO:0005525]; translation initiation factor activity [GO:0003743]	GTPase activity [GO:0003924]; translation initiation factor activity [GO:0003743]	GTPase activity [GO:0003924]; GTP binding [GO:0005525]; translation initiation factor activity [GO:0003743]	cytoplasm [GO:0005737]	PF00009;PF03144;PF11987;PF04760;
F9KBI3	F9KBI3_STAAU	unreviewed	Translation initiation factor IF-2	infB SA21235_2542	Staphylococcus aureus subsp. aureus 21235	705	cytoplasm [GO:0005737]; GTPase activity [GO:0003924]; GTP binding [GO:0005525]; translation initiation factor activity [GO:0003743]	GTPase activity [GO:0003924]; translation initiation factor activity [GO:0003743]	GTPase activity [GO:0003924]; GTP binding [GO:0005525]; translation initiation factor activity [GO:0003743]	cytoplasm [GO:0005737]	PF00009;PF03144;PF11987;PF04760;
F9KIA2	F9KIA2_STAAU	unreviewed	Translation initiation factor IF-2	infB SA21259_1049	Staphylococcus aureus subsp. aureus 21259	705	cytoplasm [GO:0005737]; GTPase activity [GO:0003924]; GTP binding [GO:0005525]; translation initiation factor activity [GO:0003743]	GTPase activity [GO:0003924]; translation initiation factor activity [GO:0003743]	GTPase activity [GO:0003924]; GTP binding [GO:0005525]; translation initiation factor activity [GO:0003743]	cytoplasm [GO:0005737]	PF00009;PF03144;PF11987;PF04760;
F9KRR3	F9KRR3_STAAU	unreviewed	Translation initiation factor IF-2	infB SA21266_1294	Staphylococcus aureus subsp. aureus 21266	705	cytoplasm [GO:0005737]; GTPase activity [GO:0003924]; GTP binding [GO:0005525]; translation initiation factor activity [GO:0003743]	GTPase activity [GO:0003924]; translation initiation factor activity [GO:0003743]	GTPase activity [GO:0003924]; GTP binding [GO:0005525]; translation initiation factor activity [GO:0003743]	cytoplasm [GO:0005737]	PF00009;PF03144;PF11987;PF04760;
F9KWZ3	F9KWZ3_STAAU	unreviewed	Translation initiation factor IF-2	infB SA21269_2616	Staphylococcus aureus subsp. aureus 21269	705	cytoplasm [GO:0005737]; GTPase activity [GO:0003924]; GTP binding [GO:0005525]; translation initiation factor activity [GO:0003743]	GTPase activity [GO:0003924]; translation initiation factor activity [GO:0003743]	GTPase activity [GO:0003924]; GTP binding [GO:0005525]; translation initiation factor activity [GO:0003743]	cytoplasm [GO:0005737]	PF00009;PF03144;PF11987;PF04760;
F9L7A1	F9L7A1_STACP	unreviewed	Translation initiation factor IF-2	infB SEVCU116_1002	Staphylococcus capitis VCU116	724	cytoplasm [GO:0005737]; GTPase activity [GO:0003924]; GTP binding [GO:0005525]; translation initiation factor activity [GO:0003743]	GTPase activity [GO:0003924]; translation initiation factor activity [GO:0003743]	GTPase activity [GO:0003924]; GTP binding [GO:0005525]; translation initiation factor activity [GO:0003743]	cytoplasm [GO:0005737]	PF00009;PF03144;PF11987;PF04760;
G0LTN2	G0LTN2_STAAU	unreviewed	Translation initiation factor IF-2	infB SARLGA251_11800	Staphylococcus aureus subsp. aureus LGA251	705	cytoplasm [GO:0005737]; GTPase activity [GO:0003924]; GTP binding [GO:0005525]; translation initiation factor activity [GO:0003743]	GTPase activity [GO:0003924]; translation initiation factor activity [GO:0003743]	GTPase activity [GO:0003924]; GTP binding [GO:0005525]; translation initiation factor activity [GO:0003743]	cytoplasm [GO:0005737]	PF00009;PF03144;PF11987;PF04760;
G0M0B4	G0M0B4_LACPE	unreviewed	Translation initiation factor IF-2	infB LPENT_02945	Lactobacillus pentosus IG1	769	cytoplasm [GO:0005737]; GTPase activity [GO:0003924]; GTP binding [GO:0005525]; translation initiation factor activity [GO:0003743]	GTPase activity [GO:0003924]; translation initiation factor activity [GO:0003743]	GTPase activity [GO:0003924]; GTP binding [GO:0005525]; translation initiation factor activity [GO:0003743]	cytoplasm [GO:0005737]	PF00009;PF03144;PF11987;PF04760;
G0UHF3	G0UHF3_9LACT	unreviewed	Translation initiation factor IF-2	infB WT2_01212	Weissella thailandensis fsh4-2	743	cytoplasm [GO:0005737]; GTPase activity [GO:0003924]; GTP binding [GO:0005525]; translation initiation factor activity [GO:0003743]	GTPase activity [GO:0003924]; translation initiation factor activity [GO:0003743]	GTPase activity [GO:0003924]; GTP binding [GO:0005525]; translation initiation factor activity [GO:0003743]	cytoplasm [GO:0005737]	PF00009;PF03144;PF11987;PF04760;
G2KUB6	G2KUB6_LACSM	unreviewed	Translation initiation factor IF-2	infB LSA_08180	Lactobacillus sanfranciscensis (strain TMW 1.1304)	798	cytoplasm [GO:0005737]; GTPase activity [GO:0003924]; GTP binding [GO:0005525]; translation initiation factor activity [GO:0003743]	GTPase activity [GO:0003924]; translation initiation factor activity [GO:0003743]	GTPase activity [GO:0003924]; GTP binding [GO:0005525]; translation initiation factor activity [GO:0003743]	cytoplasm [GO:0005737]	PF00009;PF03144;PF11987;PF04760;
G2TJG8	G2TJG8_BACCO	unreviewed	Translation initiation factor IF-2	infB Bcoa_0014	Bacillus coagulans 36D1	842	cytoplasm [GO:0005737]; GTPase activity [GO:0003924]; GTP binding [GO:0005525]; translation initiation factor activity [GO:0003743]	GTPase activity [GO:0003924]; translation initiation factor activity [GO:0003743]	GTPase activity [GO:0003924]; GTP binding [GO:0005525]; translation initiation factor activity [GO:0003743]	cytoplasm [GO:0005737]	PF00009;PF03144;PF11987;PF04760;
G8PDB3	G8PDB3_PEDCP	unreviewed	Translation initiation factor IF-2	infB PECL_980	Pediococcus claussenii (strain ATCC BAA-344 / DSM 14800 / JCM 18046 / KCTC 3811 / P06)	930	cytoplasm [GO:0005737]; GTPase activity [GO:0003924]; GTP binding [GO:0005525]; translation initiation factor activity [GO:0003743]	GTPase activity [GO:0003924]; translation initiation factor activity [GO:0003743]	GTPase activity [GO:0003924]; GTP binding [GO:0005525]; translation initiation factor activity [GO:0003743]	cytoplasm [GO:0005737]	PF00009;PF03144;PF11987;PF04760;
G8REI6	G8REI6_STAAU	unreviewed	Translation initiation factor IF-2	infB M013TW_1209	Staphylococcus aureus subsp. aureus M013	705	cytoplasm [GO:0005737]; GTPase activity [GO:0003924]; GTP binding [GO:0005525]; translation initiation factor activity [GO:0003743]	GTPase activity [GO:0003924]; translation initiation factor activity [GO:0003743]	GTPase activity [GO:0003924]; GTP binding [GO:0005525]; translation initiation factor activity [GO:0003743]	cytoplasm [GO:0005737]	PF00009;PF03144;PF11987;PF04760;
G8V257	G8V257_STAAU	unreviewed	Translation initiation factor IF-2	infB MS7_1227	Staphylococcus aureus subsp. aureus 11819-97	705	cytoplasm [GO:0005737]; GTPase activity [GO:0003924]; GTP binding [GO:0005525]; translation initiation factor activity [GO:0003743]	GTPase activity [GO:0003924]; translation initiation factor activity [GO:0003743]	GTPase activity [GO:0003924]; GTP binding [GO:0005525]; translation initiation factor activity [GO:0003743]	cytoplasm [GO:0005737]	PF00009;PF03144;PF11987;PF04760;
G9SVE3	G9SVE3_ENTFC	unreviewed	Translation initiation factor IF-2	infB EfmE4453_1927	Enterococcus faecium E4453	768	cytoplasm [GO:0005737]; GTPase activity [GO:0003924]; GTP binding [GO:0005525]; translation initiation factor activity [GO:0003743]	GTPase activity [GO:0003924]; translation initiation factor activity [GO:0003743]	GTPase activity [GO:0003924]; GTP binding [GO:0005525]; translation initiation factor activity [GO:0003743]	cytoplasm [GO:0005737]	PF00009;PF03144;PF11987;PF04760;
G9T0D4	G9T0D4_ENTFC	unreviewed	Translation initiation factor IF-2	infB EfmE4452_0279	Enterococcus faecium E4452	768	cytoplasm [GO:0005737]; GTPase activity [GO:0003924]; GTP binding [GO:0005525]; translation initiation factor activity [GO:0003743]	GTPase activity [GO:0003924]; translation initiation factor activity [GO:0003743]	GTPase activity [GO:0003924]; GTP binding [GO:0005525]; translation initiation factor activity [GO:0003743]	cytoplasm [GO:0005737]	PF00009;PF03144;PF11987;PF04760;
H0AMX7	H0AMX7_STAAU	unreviewed	Translation initiation factor IF-2	infB SA21178_0448	Staphylococcus aureus subsp. aureus 21178	705	cytoplasm [GO:0005737]; GTPase activity [GO:0003924]; GTP binding [GO:0005525]; translation initiation factor activity [GO:0003743]	GTPase activity [GO:0003924]; translation initiation factor activity [GO:0003743]	GTPase activity [GO:0003924]; GTP binding [GO:0005525]; translation initiation factor activity [GO:0003743]	cytoplasm [GO:0005737]	PF00009;PF03144;PF11987;PF04760;
H0AS67	H0AS67_STAAU	unreviewed	Translation initiation factor IF-2	infB SA21202_0042	Staphylococcus aureus subsp. aureus 21202	705	cytoplasm [GO:0005737]; GTPase activity [GO:0003924]; GTP binding [GO:0005525]; translation initiation factor activity [GO:0003743]	GTPase activity [GO:0003924]; translation initiation factor activity [GO:0003743]	GTPase activity [GO:0003924]; GTP binding [GO:0005525]; translation initiation factor activity [GO:0003743]	cytoplasm [GO:0005737]	PF00009;PF03144;PF11987;PF04760;
H0AWW2	H0AWW2_STAAU	unreviewed	Translation initiation factor IF-2	infB SA21209_1791	Staphylococcus aureus subsp. aureus 21209	705	cytoplasm [GO:0005737]; GTPase activity [GO:0003924]; GTP binding [GO:0005525]; translation initiation factor activity [GO:0003743]	GTPase activity [GO:0003924]; translation initiation factor activity [GO:0003743]	GTPase activity [GO:0003924]; GTP binding [GO:0005525]; translation initiation factor activity [GO:0003743]	cytoplasm [GO:0005737]	PF00009;PF03144;PF11987;PF04760;
H0CDE8	H0CDE8_STAAU	unreviewed	Translation initiation factor IF-2	infB SA21331_0334	Staphylococcus aureus subsp. aureus 21331	705	cytoplasm [GO:0005737]; GTPase activity [GO:0003924]; GTP binding [GO:0005525]; translation initiation factor activity [GO:0003743]	GTPase activity [GO:0003924]; translation initiation factor activity [GO:0003743]	GTPase activity [GO:0003924]; GTP binding [GO:0005525]; translation initiation factor activity [GO:0003743]	cytoplasm [GO:0005737]	PF00009;PF03144;PF11987;PF04760;
H0CL75	H0CL75_STAAU	unreviewed	Translation initiation factor IF-2	infB SA21334_0352	Staphylococcus aureus subsp. aureus 21334	705	cytoplasm [GO:0005737]; GTPase activity [GO:0003924]; GTP binding [GO:0005525]; translation initiation factor activity [GO:0003743]	GTPase activity [GO:0003924]; translation initiation factor activity [GO:0003743]	GTPase activity [GO:0003924]; GTP binding [GO:0005525]; translation initiation factor activity [GO:0003743]	cytoplasm [GO:0005737]	PF00009;PF03144;PF11987;PF04760;
H0CZN4	H0CZN4_STAAU	unreviewed	Translation initiation factor IF-2	infB SA21340_1014	Staphylococcus aureus subsp. aureus 21340	705	cytoplasm [GO:0005737]; GTPase activity [GO:0003924]; GTP binding [GO:0005525]; translation initiation factor activity [GO:0003743]	GTPase activity [GO:0003924]; translation initiation factor activity [GO:0003743]	GTPase activity [GO:0003924]; GTP binding [GO:0005525]; translation initiation factor activity [GO:0003743]	cytoplasm [GO:0005737]	PF00009;PF03144;PF11987;PF04760;
H0D0W7	H0D0W7_STAAU	unreviewed	Translation initiation factor IF-2	infB SA21232_0368	Staphylococcus aureus subsp. aureus 21232	705	cytoplasm [GO:0005737]; GTPase activity [GO:0003924]; GTP binding [GO:0005525]; translation initiation factor activity [GO:0003743]	GTPase activity [GO:0003924]; translation initiation factor activity [GO:0003743]	GTPase activity [GO:0003924]; GTP binding [GO:0005525]; translation initiation factor activity [GO:0003743]	cytoplasm [GO:0005737]	PF00009;PF03144;PF11987;PF04760;
H0DCF4	H0DCF4_STAAU	unreviewed	Translation initiation factor IF-2	infB SEVCU006_0687	Staphylococcus aureus subsp. aureus VCU006	705	cytoplasm [GO:0005737]; GTPase activity [GO:0003924]; GTP binding [GO:0005525]; translation initiation factor activity [GO:0003743]	GTPase activity [GO:0003924]; translation initiation factor activity [GO:0003743]	GTPase activity [GO:0003924]; GTP binding [GO:0005525]; translation initiation factor activity [GO:0003743]	cytoplasm [GO:0005737]	PF00009;PF03144;PF11987;PF04760;
H0DIT3	H0DIT3_9STAP	unreviewed	Translation initiation factor IF-2	infB SEVCU012_0765	Staphylococcus pettenkoferi VCU012	756	cytoplasm [GO:0005737]; GTPase activity [GO:0003924]; GTP binding [GO:0005525]; translation initiation factor activity [GO:0003743]	GTPase activity [GO:0003924]; translation initiation factor activity [GO:0003743]	GTPase activity [GO:0003924]; GTP binding [GO:0005525]; translation initiation factor activity [GO:0003743]	cytoplasm [GO:0005737]	PF00009;PF03144;PF11987;PF04760;
H0KRK5	H0KRK5_9FLAO	unreviewed	Translation initiation factor IF-2	infB EAAG1_06987	Elizabethkingia anophelis Ag1	960	cytoplasm [GO:0005737]; GTPase activity [GO:0003924]; GTP binding [GO:0005525]; translation initiation factor activity [GO:0003743]	GTPase activity [GO:0003924]; translation initiation factor activity [GO:0003743]	GTPase activity [GO:0003924]; GTP binding [GO:0005525]; translation initiation factor activity [GO:0003743]	cytoplasm [GO:0005737]	PF00009;PF03144;PF11987;PF04760;
H1GIQ7	H1GIQ7_9FLAO	unreviewed	Translation initiation factor IF-2	infB HMPREF9712_00930	Myroides odoratimimus CCUG 10230	998	cytoplasm [GO:0005737]; GTPase activity [GO:0003924]; GTP binding [GO:0005525]; translation initiation factor activity [GO:0003743]	GTPase activity [GO:0003924]; translation initiation factor activity [GO:0003743]	GTPase activity [GO:0003924]; GTP binding [GO:0005525]; translation initiation factor activity [GO:0003743]	cytoplasm [GO:0005737]	PF00009;PF03144;PF11987;PF04760;
H1GS85	H1GS85_9FLAO	unreviewed	Translation initiation factor IF-2	infB HMPREF9714_00348	Myroides odoratimimus CCUG 12901	998	cytoplasm [GO:0005737]; GTPase activity [GO:0003924]; GTP binding [GO:0005525]; translation initiation factor activity [GO:0003743]	GTPase activity [GO:0003924]; translation initiation factor activity [GO:0003743]	GTPase activity [GO:0003924]; GTP binding [GO:0005525]; translation initiation factor activity [GO:0003743]	cytoplasm [GO:0005737]	PF00009;PF03144;PF11987;PF04760;
H1H2M0	H1H2M0_9FLAO	unreviewed	Translation initiation factor IF-2	infB HMPREF9715_00358	Myroides odoratimimus CIP 101113	998	cytoplasm [GO:0005737]; GTPase activity [GO:0003924]; GTP binding [GO:0005525]; translation initiation factor activity [GO:0003743]	GTPase activity [GO:0003924]; translation initiation factor activity [GO:0003743]	GTPase activity [GO:0003924]; GTP binding [GO:0005525]; translation initiation factor activity [GO:0003743]	cytoplasm [GO:0005737]	PF00009;PF03144;PF11987;PF04760;
H1SKV8	H1SKV8_STAAU	unreviewed	Translation initiation factor IF-2	infB SA21252_0093	Staphylococcus aureus subsp. aureus 21252	705	cytoplasm [GO:0005737]; GTPase activity [GO:0003924]; GTP binding [GO:0005525]; translation initiation factor activity [GO:0003743]	GTPase activity [GO:0003924]; translation initiation factor activity [GO:0003743]	GTPase activity [GO:0003924]; GTP binding [GO:0005525]; translation initiation factor activity [GO:0003743]	cytoplasm [GO:0005737]	PF00009;PF03144;PF11987;PF04760;
H1SS71	H1SS71_STAAU	unreviewed	Translation initiation factor IF-2	infB SA21262_1141	Staphylococcus aureus subsp. aureus 21262	705	cytoplasm [GO:0005737]; GTPase activity [GO:0003924]; GTP binding [GO:0005525]; translation initiation factor activity [GO:0003743]	GTPase activity [GO:0003924]; translation initiation factor activity [GO:0003743]	GTPase activity [GO:0003924]; GTP binding [GO:0005525]; translation initiation factor activity [GO:0003743]	cytoplasm [GO:0005737]	PF00009;PF03144;PF11987;PF04760;
H1T6S5	H1T6S5_STAAU	unreviewed	Translation initiation factor IF-2	infB SA21264_1231	Staphylococcus aureus subsp. aureus 21264	705	cytoplasm [GO:0005737]; GTPase activity [GO:0003924]; GTP binding [GO:0005525]; translation initiation factor activity [GO:0003743]	GTPase activity [GO:0003924]; translation initiation factor activity [GO:0003743]	GTPase activity [GO:0003924]; GTP binding [GO:0005525]; translation initiation factor activity [GO:0003743]	cytoplasm [GO:0005737]	PF00009;PF03144;PF11987;PF04760;
H1TDH6	H1TDH6_STAAU	unreviewed	Translation initiation factor IF-2	infB SA21272_1190	Staphylococcus aureus subsp. aureus 21272	705	cytoplasm [GO:0005737]; GTPase activity [GO:0003924]; GTP binding [GO:0005525]; translation initiation factor activity [GO:0003743]	GTPase activity [GO:0003924]; translation initiation factor activity [GO:0003743]	GTPase activity [GO:0003924]; GTP binding [GO:0005525]; translation initiation factor activity [GO:0003743]	cytoplasm [GO:0005737]	PF00009;PF03144;PF11987;PF04760;
H1TIA5	H1TIA5_STAAU	unreviewed	Translation initiation factor IF-2	infB SA21283_0045	Staphylococcus aureus subsp. aureus 21283	705	cytoplasm [GO:0005737]; GTPase activity [GO:0003924]; GTP binding [GO:0005525]; translation initiation factor activity [GO:0003743]	GTPase activity [GO:0003924]; translation initiation factor activity [GO:0003743]	GTPase activity [GO:0003924]; GTP binding [GO:0005525]; translation initiation factor activity [GO:0003743]	cytoplasm [GO:0005737]	PF00009;PF03144;PF11987;PF04760;
H1TMD4	H1TMD4_STAAU	unreviewed	Translation initiation factor IF-2	infB SA21333_1585	Staphylococcus aureus subsp. aureus 21333	705	cytoplasm [GO:0005737]; GTPase activity [GO:0003924]; GTP binding [GO:0005525]; translation initiation factor activity [GO:0003743]	GTPase activity [GO:0003924]; translation initiation factor activity [GO:0003743]	GTPase activity [GO:0003924]; GTP binding [GO:0005525]; translation initiation factor activity [GO:0003743]	cytoplasm [GO:0005737]	PF00009;PF03144;PF11987;PF04760;
H1X696	H1X696_WEICO	unreviewed	Translation initiation factor IF-2	infB WEISSC39_02925	Weissella confusa LBAE C39-2	753	cytoplasm [GO:0005737]; GTPase activity [GO:0003924]; GTP binding [GO:0005525]; translation initiation factor activity [GO:0003743]	GTPase activity [GO:0003924]; translation initiation factor activity [GO:0003743]	GTPase activity [GO:0003924]; GTP binding [GO:0005525]; translation initiation factor activity [GO:0003743]	cytoplasm [GO:0005737]	PF00009;PF03144;PF11987;PF04760;
Q5WFU2	IF2_BACSK	reviewed	Translation initiation factor IF-2	infB ABC2228	Bacillus clausii (strain KSM-K16)	761	cytoplasm [GO:0005737]; GTPase activity [GO:0003924]; GTP binding [GO:0005525]; translation initiation factor activity [GO:0003743]	GTPase activity [GO:0003924]; translation initiation factor activity [GO:0003743]	GTPase activity [GO:0003924]; GTP binding [GO:0005525]; translation initiation factor activity [GO:0003743]	cytoplasm [GO:0005737]	PF00009;PF03144;PF11987;PF04760;
Q835U8	IF2_ENTFA	reviewed	Translation initiation factor IF-2	infB EF_1274	Enterococcus faecalis (strain ATCC 700802 / V583)	798	cytoplasm [GO:0005737]; GTPase activity [GO:0003924]; GTP binding [GO:0005525]; translation initiation factor activity [GO:0003743]	GTPase activity [GO:0003924]; translation initiation factor activity [GO:0003743]	GTPase activity [GO:0003924]; GTP binding [GO:0005525]; translation initiation factor activity [GO:0003743]	cytoplasm [GO:0005737]	PF00009;PF03144;PF11987;PF04760;
P18311	IF2_ENTFC	reviewed	Translation initiation factor IF-2	infB	Enterococcus faecium (Streptococcus faecium)	784	cytoplasm [GO:0005737]; GTPase activity [GO:0003924]; GTP binding [GO:0005525]; translation initiation factor activity [GO:0003743]	GTPase activity [GO:0003924]; translation initiation factor activity [GO:0003743]	GTPase activity [GO:0003924]; GTP binding [GO:0005525]; translation initiation factor activity [GO:0003743]	cytoplasm [GO:0005737]	PF00009;PF03144;PF11987;PF04760;
Q03QT5	IF2_LACBA	reviewed	Translation initiation factor IF-2	infB LVIS_1335	Lactobacillus brevis (strain ATCC 367 / JCM 1170)	780	cytoplasm [GO:0005737]; GTPase activity [GO:0003924]; GTP binding [GO:0005525]; translation initiation factor activity [GO:0003743]	GTPase activity [GO:0003924]; translation initiation factor activity [GO:0003743]	GTPase activity [GO:0003924]; GTP binding [GO:0005525]; translation initiation factor activity [GO:0003743]	cytoplasm [GO:0005737]	PF00009;PF03144;PF11987;PF04760;
B2GBN7	IF2_LACF3	reviewed	Translation initiation factor IF-2	infB LAF_0733	Lactobacillus fermentum (strain NBRC 3956 / LMG 18251)	775	cytoplasm [GO:0005737]; GTPase activity [GO:0003924]; GTP binding [GO:0005525]; translation initiation factor activity [GO:0003743]	GTPase activity [GO:0003924]; translation initiation factor activity [GO:0003743]	GTPase activity [GO:0003924]; GTP binding [GO:0005525]; translation initiation factor activity [GO:0003743]	cytoplasm [GO:0005737]	PF00009;PF03144;PF11987;PF04760;
Q88VK7	IF2_LACPL	reviewed	Translation initiation factor IF-2	infB lp_2040	Lactobacillus plantarum (strain ATCC BAA-793 / NCIMB 8826 / WCFS1)	858	cytoplasm [GO:0005737]; GTPase activity [GO:0003924]; GTP binding [GO:0005525]; translation initiation factor activity [GO:0003743]	GTPase activity [GO:0003924]; translation initiation factor activity [GO:0003743]	GTPase activity [GO:0003924]; GTP binding [GO:0005525]; translation initiation factor activity [GO:0003743]	cytoplasm [GO:0005737]	PF00009;PF03144;PF11987;PF04760;
B1HR05	IF2_LYSSC	reviewed	Translation initiation factor IF-2	infB Bsph_1598	Lysinibacillus sphaericus (strain C3-41)	758	cytoplasm [GO:0005737]; GTPase activity [GO:0003924]; GTP binding [GO:0005525]; translation initiation factor activity [GO:0003743]	GTPase activity [GO:0003924]; translation initiation factor activity [GO:0003743]	GTPase activity [GO:0003924]; GTP binding [GO:0005525]; translation initiation factor activity [GO:0003743]	cytoplasm [GO:0005737]	PF00009;PF03144;PF11987;PF04760;
A7X1Q1	IF2_STAA1	reviewed	Translation initiation factor IF-2	infB SAHV_1259	Staphylococcus aureus (strain Mu3 / ATCC 700698)	705	cytoplasm [GO:0005737]; GTPase activity [GO:0003924]; GTP binding [GO:0005525]; translation initiation factor activity [GO:0003743]	GTPase activity [GO:0003924]; translation initiation factor activity [GO:0003743]	GTPase activity [GO:0003924]; GTP binding [GO:0005525]; translation initiation factor activity [GO:0003743]	cytoplasm [GO:0005737]	PF00009;PF03144;PF11987;PF04760;
A6U188	IF2_STAA2	reviewed	Translation initiation factor IF-2	infB SaurJH1_1355	Staphylococcus aureus (strain JH1)	705	cytoplasm [GO:0005737]; GTPase activity [GO:0003924]; GTP binding [GO:0005525]; translation initiation factor activity [GO:0003743]	GTPase activity [GO:0003924]; translation initiation factor activity [GO:0003743]	GTPase activity [GO:0003924]; GTP binding [GO:0005525]; translation initiation factor activity [GO:0003743]	cytoplasm [GO:0005737]	PF00009;PF03144;PF11987;PF04760;
Q2FHG9	IF2_STAA3	reviewed	Translation initiation factor IF-2	infB SAUSA300_1162	Staphylococcus aureus (strain USA300)	705	cytoplasm [GO:0005737]; GTPase activity [GO:0003924]; GTP binding [GO:0005525]; translation initiation factor activity [GO:0003743]	GTPase activity [GO:0003924]; translation initiation factor activity [GO:0003743]	GTPase activity [GO:0003924]; GTP binding [GO:0005525]; translation initiation factor activity [GO:0003743]	cytoplasm [GO:0005737]	PF00009;PF03144;PF11987;PF04760;
Q2G2D0	IF2_STAA8	reviewed	Translation initiation factor IF-2	infB SAOUHSC_01246	Staphylococcus aureus (strain NCTC 8325)	705	cytoplasm [GO:0005737]; GTPase activity [GO:0003924]; GTP binding [GO:0005525]; translation initiation factor activity [GO:0003743]	GTPase activity [GO:0003924]; translation initiation factor activity [GO:0003743]	GTPase activity [GO:0003924]; GTP binding [GO:0005525]; translation initiation factor activity [GO:0003743]	cytoplasm [GO:0005737]	PF00009;PF03144;PF11987;PF04760;
A5ISF3	IF2_STAA9	reviewed	Translation initiation factor IF-2	infB SaurJH9_1329	Staphylococcus aureus (strain JH9)	705	cytoplasm [GO:0005737]; GTPase activity [GO:0003924]; GTP binding [GO:0005525]; translation initiation factor activity [GO:0003743]	GTPase activity [GO:0003924]; translation initiation factor activity [GO:0003743]	GTPase activity [GO:0003924]; GTP binding [GO:0005525]; translation initiation factor activity [GO:0003743]	cytoplasm [GO:0005737]	PF00009;PF03144;PF11987;PF04760;
Q2YXP7	IF2_STAAB	reviewed	Translation initiation factor IF-2	infB SAB1131	Staphylococcus aureus (strain bovine RF122 / ET3-1)	705	cytoplasm [GO:0005737]; GTPase activity [GO:0003924]; GTP binding [GO:0005525]; translation initiation factor activity [GO:0003743]	GTPase activity [GO:0003924]; translation initiation factor activity [GO:0003743]	GTPase activity [GO:0003924]; GTP binding [GO:0005525]; translation initiation factor activity [GO:0003743]	cytoplasm [GO:0005737]	PF00009;PF03144;PF11987;PF04760;
Q5HGG2	IF2_STAAC	reviewed	Translation initiation factor IF-2	infB SACOL1288	Staphylococcus aureus (strain COL)	705	cytoplasm [GO:0005737]; GTPase activity [GO:0003924]; GTP binding [GO:0005525]; translation initiation factor activity [GO:0003743]	GTPase activity [GO:0003924]; translation initiation factor activity [GO:0003743]	GTPase activity [GO:0003924]; GTP binding [GO:0005525]; translation initiation factor activity [GO:0003743]	cytoplasm [GO:0005737]	PF00009;PF03144;PF11987;PF04760;
A6QGG8	IF2_STAAE	reviewed	Translation initiation factor IF-2	infB NWMN_1178	Staphylococcus aureus (strain Newman)	705	cytoplasm [GO:0005737]; GTPase activity [GO:0003924]; GTP binding [GO:0005525]; translation initiation factor activity [GO:0003743]	GTPase activity [GO:0003924]; translation initiation factor activity [GO:0003743]	GTPase activity [GO:0003924]; GTP binding [GO:0005525]; translation initiation factor activity [GO:0003743]	cytoplasm [GO:0005737]	PF00009;PF03144;PF11987;PF04760;
P65133	IF2_STAAM	reviewed	Translation initiation factor IF-2	infB SAV1269	Staphylococcus aureus (strain Mu50 / ATCC 700699)	705	cytoplasm [GO:0005737]; GTPase activity [GO:0003924]; GTP binding [GO:0005525]; translation initiation factor activity [GO:0003743]	GTPase activity [GO:0003924]; translation initiation factor activity [GO:0003743]	GTPase activity [GO:0003924]; GTP binding [GO:0005525]; translation initiation factor activity [GO:0003743]	cytoplasm [GO:0005737]	PF00009;PF03144;PF11987;PF04760;
P65134	IF2_STAAN	reviewed	Translation initiation factor IF-2	infB SA1112	Staphylococcus aureus (strain N315)	705	cytoplasm [GO:0005737]; GTPase activity [GO:0003924]; GTP binding [GO:0005525]; translation initiation factor activity [GO:0003743]	GTPase activity [GO:0003924]; translation initiation factor activity [GO:0003743]	GTPase activity [GO:0003924]; GTP binding [GO:0005525]; translation initiation factor activity [GO:0003743]	cytoplasm [GO:0005737]	PF00009;PF03144;PF11987;PF04760;
Q6GHG6	IF2_STAAR	reviewed	Translation initiation factor IF-2	infB SAR1245	Staphylococcus aureus (strain MRSA252)	705	cytoplasm [GO:0005737]; GTPase activity [GO:0003924]; GTP binding [GO:0005525]; translation initiation factor activity [GO:0003743]	GTPase activity [GO:0003924]; translation initiation factor activity [GO:0003743]	GTPase activity [GO:0003924]; GTP binding [GO:0005525]; translation initiation factor activity [GO:0003743]	cytoplasm [GO:0005737]	PF00009;PF03144;PF11987;PF04760;
Q6G9U4	IF2_STAAS	reviewed	Translation initiation factor IF-2	infB SAS1203	Staphylococcus aureus (strain MSSA476)	705	cytoplasm [GO:0005737]; GTPase activity [GO:0003924]; GTP binding [GO:0005525]; translation initiation factor activity [GO:0003743]	GTPase activity [GO:0003924]; translation initiation factor activity [GO:0003743]	GTPase activity [GO:0003924]; GTP binding [GO:0005525]; translation initiation factor activity [GO:0003743]	cytoplasm [GO:0005737]	PF00009;PF03144;PF11987;PF04760;
A8Z3U9	IF2_STAAT	reviewed	Translation initiation factor IF-2	infB USA300HOU_1201	Staphylococcus aureus (strain USA300 / TCH1516)	705	cytoplasm [GO:0005737]; GTPase activity [GO:0003924]; GTP binding [GO:0005525]; translation initiation factor activity [GO:0003743]	GTPase activity [GO:0003924]; translation initiation factor activity [GO:0003743]	GTPase activity [GO:0003924]; GTP binding [GO:0005525]; translation initiation factor activity [GO:0003743]	cytoplasm [GO:0005737]	PF00009;PF03144;PF11987;PF04760;
Q8NWZ1	IF2_STAAW	reviewed	Translation initiation factor IF-2	infB MW1152	Staphylococcus aureus (strain MW2)	705	cytoplasm [GO:0005737]; GTPase activity [GO:0003924]; GTP binding [GO:0005525]; translation initiation factor activity [GO:0003743]	GTPase activity [GO:0003924]; translation initiation factor activity [GO:0003743]	GTPase activity [GO:0003924]; GTP binding [GO:0005525]; translation initiation factor activity [GO:0003743]	cytoplasm [GO:0005737]	PF00009;PF03144;PF11987;PF04760;
Q4L5X1	IF2_STAHJ	reviewed	Translation initiation factor IF-2	infB SH1645	Staphylococcus haemolyticus (strain JCSC1435)	716	cytoplasm [GO:0005737]; GTPase activity [GO:0003924]; GTP binding [GO:0005525]; translation initiation factor activity [GO:0003743]	GTPase activity [GO:0003924]; translation initiation factor activity [GO:0003743]	GTPase activity [GO:0003924]; GTP binding [GO:0005525]; translation initiation factor activity [GO:0003743]	cytoplasm [GO:0005737]	PF00009;PF03144;PF11987;PF04760;
Q2B0A5	Q2B0A5_9BACI	unreviewed	Translation initiation factor IF-2 (Fragment)	fliN B14911_00345	Bacillus sp. NRRL B-14911	705	cytoplasm [GO:0005737]; GTPase activity [GO:0003924]; GTP binding [GO:0005525]; translation initiation factor activity [GO:0003743]	GTPase activity [GO:0003924]; translation initiation factor activity [GO:0003743]	GTPase activity [GO:0003924]; GTP binding [GO:0005525]; translation initiation factor activity [GO:0003743]	cytoplasm [GO:0005737]	PF00009;PF03144;PF11987;PF04760;
Q3XZ63	Q3XZ63_ENTFC	unreviewed	Translation initiation factor IF-2	infB EfaeDRAFT_1075 HMPREF0351_11673	Enterococcus faecium DO	768	cytoplasm [GO:0005737]; GTPase activity [GO:0003924]; GTP binding [GO:0005525]; translation initiation factor activity [GO:0003743]	GTPase activity [GO:0003924]; translation initiation factor activity [GO:0003743]	GTPase activity [GO:0003924]; GTP binding [GO:0005525]; translation initiation factor activity [GO:0003743]	cytoplasm [GO:0005737]	PF00009;PF03144;PF11987;PF04760;
A3XJP9	A3XJP9_LEEBM	unreviewed	Transcription termination factor Rho (EC 3.6.4.-) (ATP-dependent helicase Rho)	rho MED217_04322	Leeuwenhoekiella blandensis (strain CECT 7118 / CCUG 51940 / MED217) (Flavobacterium sp. (strain MED217))	582	ATP binding [GO:0005524]; DNA-templated transcription, termination [GO:0006353]; helicase activity [GO:0004386]; regulation of transcription, DNA-templated [GO:0006355]; RNA binding [GO:0003723]; RNA-dependent ATPase activity [GO:0008186]	DNA-templated transcription, termination [GO:0006353]; helicase activity [GO:0004386]; regulation of transcription, DNA-templated [GO:0006355]; RNA-dependent ATPase activity [GO:0008186]	ATP binding [GO:0005524]; helicase activity [GO:0004386]; RNA binding [GO:0003723]; RNA-dependent ATPase activity [GO:0008186]		PF00006;PF07498;PF07497;
A5ZIY7	A5ZIY7_9BACE	unreviewed	Transcription termination factor Rho (EC 3.6.4.-) (ATP-dependent helicase Rho)	rho BACCAC_02870	Bacteroides caccae ATCC 43185	749	ATP binding [GO:0005524]; DNA binding [GO:0003677]; DNA-templated transcription, termination [GO:0006353]; helicase activity [GO:0004386]; regulation of transcription, DNA-templated [GO:0006355]; RNA binding [GO:0003723]; RNA-dependent ATPase activity [GO:0008186]	DNA-templated transcription, termination [GO:0006353]; helicase activity [GO:0004386]; regulation of transcription, DNA-templated [GO:0006355]; RNA-dependent ATPase activity [GO:0008186]	ATP binding [GO:0005524]; DNA binding [GO:0003677]; helicase activity [GO:0004386]; RNA binding [GO:0003723]; RNA-dependent ATPase activity [GO:0008186]		PF00006;PF07498;PF07497;
A7M2K2	A7M2K2_BACO1	unreviewed	Transcription termination factor Rho (EC 3.6.4.-) (ATP-dependent helicase Rho)	rho BACOVA_04338	Bacteroides ovatus (strain ATCC 8483 / DSM 1896 / JCM 5824 / NCTC 11153)	765	ATP binding [GO:0005524]; DNA binding [GO:0003677]; DNA-templated transcription, termination [GO:0006353]; helicase activity [GO:0004386]; regulation of transcription, DNA-templated [GO:0006355]; RNA binding [GO:0003723]; RNA-dependent ATPase activity [GO:0008186]	DNA-templated transcription, termination [GO:0006353]; helicase activity [GO:0004386]; regulation of transcription, DNA-templated [GO:0006355]; RNA-dependent ATPase activity [GO:0008186]	ATP binding [GO:0005524]; DNA binding [GO:0003677]; helicase activity [GO:0004386]; RNA binding [GO:0003723]; RNA-dependent ATPase activity [GO:0008186]		PF00006;PF07498;PF07497;
B0RWT8	B0RWT8_XANCB	unreviewed	Transcription termination factor Rho (EC 3.6.4.-) (ATP-dependent helicase Rho)	rho xcc-b100_3960	Xanthomonas campestris pv. campestris (strain B100)	623	ATP binding [GO:0005524]; DNA-templated transcription, termination [GO:0006353]; helicase activity [GO:0004386]; regulation of transcription, DNA-templated [GO:0006355]; RNA binding [GO:0003723]; RNA-dependent ATPase activity [GO:0008186]	DNA-templated transcription, termination [GO:0006353]; helicase activity [GO:0004386]; regulation of transcription, DNA-templated [GO:0006355]; RNA-dependent ATPase activity [GO:0008186]	ATP binding [GO:0005524]; helicase activity [GO:0004386]; RNA binding [GO:0003723]; RNA-dependent ATPase activity [GO:0008186]		PF00006;PF07498;PF07497;
B2SJE8	B2SJE8_XANOP	unreviewed	Transcription termination factor Rho (EC 3.6.4.-) (ATP-dependent helicase Rho)	rho PXO_03719	Xanthomonas oryzae pv. oryzae (strain PXO99A)	629	ATP binding [GO:0005524]; DNA-templated transcription, termination [GO:0006353]; helicase activity [GO:0004386]; regulation of transcription, DNA-templated [GO:0006355]; RNA binding [GO:0003723]; RNA-dependent ATPase activity [GO:0008186]	DNA-templated transcription, termination [GO:0006353]; helicase activity [GO:0004386]; regulation of transcription, DNA-templated [GO:0006355]; RNA-dependent ATPase activity [GO:0008186]	ATP binding [GO:0005524]; helicase activity [GO:0004386]; RNA binding [GO:0003723]; RNA-dependent ATPase activity [GO:0008186]		PF00006;PF07498;PF07497;
B2TJX9	B2TJX9_CLOBB	unreviewed	Transcription termination factor Rho (EC 3.6.4.-) (ATP-dependent helicase Rho)	rho CLL_A0477 CB17B0423	Clostridium botulinum (strain Eklund 17B / Type B)	541	ATP binding [GO:0005524]; DNA-templated transcription, termination [GO:0006353]; helicase activity [GO:0004386]; regulation of transcription, DNA-templated [GO:0006355]; RNA binding [GO:0003723]; RNA-dependent ATPase activity [GO:0008186]	DNA-templated transcription, termination [GO:0006353]; helicase activity [GO:0004386]; regulation of transcription, DNA-templated [GO:0006355]; RNA-dependent ATPase activity [GO:0008186]	ATP binding [GO:0005524]; helicase activity [GO:0004386]; RNA binding [GO:0003723]; RNA-dependent ATPase activity [GO:0008186]		PF00006;PF07498;PF07497;
B2UZH9	B2UZH9_CLOBA	unreviewed	Transcription termination factor Rho (EC 3.6.4.-) (ATP-dependent helicase Rho)	rho CLH_0469	Clostridium botulinum (strain Alaska E43 / Type E3)	546	ATP binding [GO:0005524]; DNA-templated transcription, termination [GO:0006353]; helicase activity [GO:0004386]; regulation of transcription, DNA-templated [GO:0006355]; RNA binding [GO:0003723]; RNA-dependent ATPase activity [GO:0008186]	DNA-templated transcription, termination [GO:0006353]; helicase activity [GO:0004386]; regulation of transcription, DNA-templated [GO:0006355]; RNA-dependent ATPase activity [GO:0008186]	ATP binding [GO:0005524]; helicase activity [GO:0004386]; RNA binding [GO:0003723]; RNA-dependent ATPase activity [GO:0008186]		PF00006;PF07498;PF07497;
C3QLL5	C3QLL5_9BACE	unreviewed	Transcription termination factor Rho (EC 3.6.4.-) (ATP-dependent helicase Rho)	rho BSAG_04563	Bacteroides sp. D1	752	ATP binding [GO:0005524]; DNA binding [GO:0003677]; DNA-templated transcription, termination [GO:0006353]; helicase activity [GO:0004386]; regulation of transcription, DNA-templated [GO:0006355]; RNA binding [GO:0003723]; RNA-dependent ATPase activity [GO:0008186]	DNA-templated transcription, termination [GO:0006353]; helicase activity [GO:0004386]; regulation of transcription, DNA-templated [GO:0006355]; RNA-dependent ATPase activity [GO:0008186]	ATP binding [GO:0005524]; DNA binding [GO:0003677]; helicase activity [GO:0004386]; RNA binding [GO:0003723]; RNA-dependent ATPase activity [GO:0008186]		PF00006;PF07498;PF07497;
C3QNG7	C3QNG7_9BACE	unreviewed	Transcription termination factor Rho (EC 3.6.4.-) (ATP-dependent helicase Rho)	rho BSCG_00426	Bacteroides sp. 2_2_4	752	ATP binding [GO:0005524]; DNA binding [GO:0003677]; DNA-templated transcription, termination [GO:0006353]; helicase activity [GO:0004386]; regulation of transcription, DNA-templated [GO:0006355]; RNA binding [GO:0003723]; RNA-dependent ATPase activity [GO:0008186]	DNA-templated transcription, termination [GO:0006353]; helicase activity [GO:0004386]; regulation of transcription, DNA-templated [GO:0006355]; RNA-dependent ATPase activity [GO:0008186]	ATP binding [GO:0005524]; DNA binding [GO:0003677]; helicase activity [GO:0004386]; RNA binding [GO:0003723]; RNA-dependent ATPase activity [GO:0008186]		PF00006;PF07498;PF07497;
C5URV5	C5URV5_CLOBO	unreviewed	Transcription termination factor Rho (EC 3.6.4.-) (ATP-dependent helicase Rho)	rho CLO_3305	Clostridium botulinum E1 str. 'BoNT E Beluga'	541	ATP binding [GO:0005524]; DNA-templated transcription, termination [GO:0006353]; helicase activity [GO:0004386]; regulation of transcription, DNA-templated [GO:0006355]; RNA binding [GO:0003723]; RNA-dependent ATPase activity [GO:0008186]	DNA-templated transcription, termination [GO:0006353]; helicase activity [GO:0004386]; regulation of transcription, DNA-templated [GO:0006355]; RNA-dependent ATPase activity [GO:0008186]	ATP binding [GO:0005524]; helicase activity [GO:0004386]; RNA binding [GO:0003723]; RNA-dependent ATPase activity [GO:0008186]		PF00006;PF07498;PF07497;
D0TYC2	D0TYC2_9BACE	unreviewed	Transcription termination factor Rho (EC 3.6.4.-) (ATP-dependent helicase Rho)	rho HMPREF0102_04572	Bacteroides sp. 2_1_22	752	ATP binding [GO:0005524]; DNA binding [GO:0003677]; DNA-templated transcription, termination [GO:0006353]; helicase activity [GO:0004386]; regulation of transcription, DNA-templated [GO:0006355]; RNA binding [GO:0003723]; RNA-dependent ATPase activity [GO:0008186]	DNA-templated transcription, termination [GO:0006353]; helicase activity [GO:0004386]; regulation of transcription, DNA-templated [GO:0006355]; RNA-dependent ATPase activity [GO:0008186]	ATP binding [GO:0005524]; DNA binding [GO:0003677]; helicase activity [GO:0004386]; RNA binding [GO:0003723]; RNA-dependent ATPase activity [GO:0008186]		PF00006;PF07498;PF07497;
D4VKP3	D4VKP3_9BACE	unreviewed	Transcription termination factor Rho (EC 3.6.4.-) (ATP-dependent helicase Rho)	rho BN890_5450 CW3_2727	Bacteroides xylanisolvens SD CC 1b	752	ATP binding [GO:0005524]; DNA binding [GO:0003677]; DNA-templated transcription, termination [GO:0006353]; helicase activity [GO:0004386]; regulation of transcription, DNA-templated [GO:0006355]; RNA binding [GO:0003723]; RNA-dependent ATPase activity [GO:0008186]	DNA-templated transcription, termination [GO:0006353]; helicase activity [GO:0004386]; regulation of transcription, DNA-templated [GO:0006355]; RNA-dependent ATPase activity [GO:0008186]	ATP binding [GO:0005524]; DNA binding [GO:0003677]; helicase activity [GO:0004386]; RNA binding [GO:0003723]; RNA-dependent ATPase activity [GO:0008186]		PF00006;PF07498;PF07497;
D4WKL2	D4WKL2_BACOV	unreviewed	Transcription termination factor Rho (EC 3.6.4.-) (ATP-dependent helicase Rho)	rho CUY_0205	Bacteroides ovatus SD CMC 3f	765	ATP binding [GO:0005524]; DNA binding [GO:0003677]; DNA-templated transcription, termination [GO:0006353]; helicase activity [GO:0004386]; regulation of transcription, DNA-templated [GO:0006355]; RNA binding [GO:0003723]; RNA-dependent ATPase activity [GO:0008186]	DNA-templated transcription, termination [GO:0006353]; helicase activity [GO:0004386]; regulation of transcription, DNA-templated [GO:0006355]; RNA-dependent ATPase activity [GO:0008186]	ATP binding [GO:0005524]; DNA binding [GO:0003677]; helicase activity [GO:0004386]; RNA binding [GO:0003723]; RNA-dependent ATPase activity [GO:0008186]		PF00006;PF07498;PF07497;
D4WQJ4	D4WQJ4_9BACE	unreviewed	Transcription termination factor Rho (EC 3.6.4.-) (ATP-dependent helicase Rho)	rho BN891_49870 CW1_4056	Bacteroides xylanisolvens SD CC 2a	752	ATP binding [GO:0005524]; DNA binding [GO:0003677]; DNA-templated transcription, termination [GO:0006353]; helicase activity [GO:0004386]; regulation of transcription, DNA-templated [GO:0006355]; RNA binding [GO:0003723]; RNA-dependent ATPase activity [GO:0008186]	DNA-templated transcription, termination [GO:0006353]; helicase activity [GO:0004386]; regulation of transcription, DNA-templated [GO:0006355]; RNA-dependent ATPase activity [GO:0008186]	ATP binding [GO:0005524]; DNA binding [GO:0003677]; helicase activity [GO:0004386]; RNA binding [GO:0003723]; RNA-dependent ATPase activity [GO:0008186]		PF00006;PF07498;PF07497;
D6D582	D6D582_9BACE	unreviewed	Transcription termination factor Rho (EC 3.6.4.-) (ATP-dependent helicase Rho)	rho BXY_46120	Bacteroides xylanisolvens XB1A	752	ATP binding [GO:0005524]; DNA binding [GO:0003677]; DNA-templated transcription, termination [GO:0006353]; helicase activity [GO:0004386]; regulation of transcription, DNA-templated [GO:0006355]; RNA binding [GO:0003723]; RNA-dependent ATPase activity [GO:0008186]	DNA-templated transcription, termination [GO:0006353]; helicase activity [GO:0004386]; regulation of transcription, DNA-templated [GO:0006355]; RNA-dependent ATPase activity [GO:0008186]	ATP binding [GO:0005524]; DNA binding [GO:0003677]; helicase activity [GO:0004386]; RNA binding [GO:0003723]; RNA-dependent ATPase activity [GO:0008186]		PF00006;PF07498;PF07497;
D7JBE7	D7JBE7_9BACE	unreviewed	Transcription termination factor Rho (EC 3.6.4.-) (ATP-dependent helicase Rho)	rho HMPREF0106_04805	Bacteroides sp. D22	752	ATP binding [GO:0005524]; DNA binding [GO:0003677]; DNA-templated transcription, termination [GO:0006353]; helicase activity [GO:0004386]; regulation of transcription, DNA-templated [GO:0006355]; RNA binding [GO:0003723]; RNA-dependent ATPase activity [GO:0008186]	DNA-templated transcription, termination [GO:0006353]; helicase activity [GO:0004386]; regulation of transcription, DNA-templated [GO:0006355]; RNA-dependent ATPase activity [GO:0008186]	ATP binding [GO:0005524]; DNA binding [GO:0003677]; helicase activity [GO:0004386]; RNA binding [GO:0003723]; RNA-dependent ATPase activity [GO:0008186]		PF00006;PF07498;PF07497;
D7JWT1	D7JWT1_9BACE	unreviewed	Transcription termination factor Rho (EC 3.6.4.-) (ATP-dependent helicase Rho)	rho HMPREF9010_02291	Bacteroides sp. 3_1_23	765	ATP binding [GO:0005524]; DNA binding [GO:0003677]; DNA-templated transcription, termination [GO:0006353]; helicase activity [GO:0004386]; regulation of transcription, DNA-templated [GO:0006355]; RNA binding [GO:0003723]; RNA-dependent ATPase activity [GO:0008186]	DNA-templated transcription, termination [GO:0006353]; helicase activity [GO:0004386]; regulation of transcription, DNA-templated [GO:0006355]; RNA-dependent ATPase activity [GO:0008186]	ATP binding [GO:0005524]; DNA binding [GO:0003677]; helicase activity [GO:0004386]; RNA binding [GO:0003723]; RNA-dependent ATPase activity [GO:0008186]		PF00006;PF07498;PF07497;
E5CCR7	E5CCR7_9BACE	unreviewed	Transcription termination factor Rho (EC 3.6.4.-) (ATP-dependent helicase Rho)	rho BSGG_3240	Bacteroides sp. D2	765	ATP binding [GO:0005524]; DNA binding [GO:0003677]; DNA-templated transcription, termination [GO:0006353]; helicase activity [GO:0004386]; regulation of transcription, DNA-templated [GO:0006355]; RNA binding [GO:0003723]; RNA-dependent ATPase activity [GO:0008186]	DNA-templated transcription, termination [GO:0006353]; helicase activity [GO:0004386]; regulation of transcription, DNA-templated [GO:0006355]; RNA-dependent ATPase activity [GO:0008186]	ATP binding [GO:0005524]; DNA binding [GO:0003677]; helicase activity [GO:0004386]; RNA binding [GO:0003723]; RNA-dependent ATPase activity [GO:0008186]		PF00006;PF07498;PF07497;
F0B7I7	F0B7I7_9XANT	unreviewed	Transcription termination factor Rho (EC 3.6.4.-) (ATP-dependent helicase Rho)	rho XVE_0030	Xanthomonas vesicatoria ATCC 35937	620	ATP binding [GO:0005524]; DNA-templated transcription, termination [GO:0006353]; helicase activity [GO:0004386]; regulation of transcription, DNA-templated [GO:0006355]; RNA binding [GO:0003723]; RNA-dependent ATPase activity [GO:0008186]	DNA-templated transcription, termination [GO:0006353]; helicase activity [GO:0004386]; regulation of transcription, DNA-templated [GO:0006355]; RNA-dependent ATPase activity [GO:0008186]	ATP binding [GO:0005524]; helicase activity [GO:0004386]; RNA binding [GO:0003723]; RNA-dependent ATPase activity [GO:0008186]		PF00006;PF07498;PF07497;
F0BXD8	F0BXD8_9XANT	unreviewed	Transcription termination factor Rho (EC 3.6.4.-) (ATP-dependent helicase Rho)	rho XPE_4061	Xanthomonas perforans 91-118	604	ATP binding [GO:0005524]; DNA-templated transcription, termination [GO:0006353]; helicase activity [GO:0004386]; regulation of transcription, DNA-templated [GO:0006355]; RNA binding [GO:0003723]; RNA-dependent ATPase activity [GO:0008186]	DNA-templated transcription, termination [GO:0006353]; helicase activity [GO:0004386]; regulation of transcription, DNA-templated [GO:0006355]; RNA-dependent ATPase activity [GO:0008186]	ATP binding [GO:0005524]; helicase activity [GO:0004386]; RNA binding [GO:0003723]; RNA-dependent ATPase activity [GO:0008186]		PF00006;PF07498;PF07497;
F2IE37	F2IE37_FLUTR	unreviewed	Transcription termination factor Rho (EC 3.6.4.-) (ATP-dependent helicase Rho)	rho Fluta_3632	Fluviicola taffensis (strain DSM 16823 / RW262 / RW262)	649	ATP binding [GO:0005524]; DNA-templated transcription, termination [GO:0006353]; helicase activity [GO:0004386]; regulation of transcription, DNA-templated [GO:0006355]; RNA binding [GO:0003723]; RNA-dependent ATPase activity [GO:0008186]	DNA-templated transcription, termination [GO:0006353]; helicase activity [GO:0004386]; regulation of transcription, DNA-templated [GO:0006355]; RNA-dependent ATPase activity [GO:0008186]	ATP binding [GO:0005524]; helicase activity [GO:0004386]; RNA binding [GO:0003723]; RNA-dependent ATPase activity [GO:0008186]		PF00006;PF07498;PF07497;
[truncated: 706 more rows]
