# Supplementary material for: Computational analysis of candidate prion-like proteins in bacteria and their role
Source: Front Microbiol. 2015 Oct 15;6:1123. doi: 10.3389/fmicb.2015.01123 (PMC4606120; doi:10.3389/fmicb.2015.01123)
Supplement: Supplementary file 2 [file Table2.XLSX]

## Sheet: Supplementary Table S2
Table S2 – Pathogen bacteria encoding proteins that contain PrDs identified by PrionScan.
Pathogen Bacteria selected and their characteristics towards Gram staining, oxygen and the human pathologies described as well as the number of PrLD identified in their proteomes and the different variety of Pfam protein domains found.
Pathogen bacteria	Prionscan identified PrLD	Pfam protein domains associated	Gram staining	Involved in human disease	Relation towards oxygen
Staphylococcus aureus (Chambers & Deleo, 2009; ManuscIshita M. Shah, Maria-Halima Laaberki, David L. Popham, 2012; Osmundson, Montero-diez, Westblade, Hochschild, & Darst, 2013)	377	AIM24, , CHAP, GTP_EFTU, GTP_EFTU_D2, IF2_NLysM	Gram positive	Skin infections, pneumonia, meningitis, osteomyelitis, endocarditis, toxic shock syndrome, bacteremia, and sepsis.	Facultative anaerobe
Enterococcus faecalis (Murray, 1990)	321	Amidase, GTP_EFTU, GTP_EFTU_D2, IF-2, IF2_N, LysM	Gram positive	Endocarditis and bacteremia, urinary tract infections, meningitis, and other infections.	Facultative anaerobe
Enterococcus faecium (Murray, 1990; Qin et al., 2012)	141	Glucosaminidase, GTP_EFTU, GTP_EFTU_D2, IF-2, IF2_N, NLPC_P60	Gram positive	Neonatal meningitis, endocarditis.	Facultative anaerobe
Staphylococcus epidermidis (Flores-Páez et al., 2015; Speziale, Pietrocola, Foster, & Geoghegan, 2014)	69	AIM24, CHAP, GTP_EFTU, GTP_EFTU_D2, IF2_N, LysM	Gram positive	Endophthalmitis, endocarditis, and sepsis. In some cases biofilms grown on indwelling medical devices impede their functions.	Facultative anaerobe
Vibrio cholerae (Dalia, Seed, Calderwood, & Camilli, 2015)	52	TPR_1	Gram negative	Cholera.	Facultative anaerobe
Listeria monocytogenes (Doijad et al., 2015; Giaouris et al., 2015)	49	LysM, NLPC_P60, SH3_3, SSB	Gram positive	Listeriosis.	Facultative anaerobe
Clostridium botulinum (Rossetto, Pirazzini, & Montecucco, 2014)	30	ATP-synt_ab, Rho_N, Rho_RNA_bind, SSB	Gram positive	Botulism.	Anaerobe
Neisseria meningitidis (Oosthuysen, Mueller, Dittrich, & Schubert-Unkmeir, 2015)	24	Glycos_transf_2, Neisseria_PilC	Gram negative	Meningitis and sepsis.	Aerobe
Legionella pneumophila (Isaac, Laguna, Valtz, & Isberg, 2015; Treacy-Abarca & Mukherjee, 2015)	24	IcmL, TPR_6	Gram negative	Legionnaires' disease (legionellosis).	Aerobe
Clostridium difficile (LaFrance et al., 2015; Wang et al., 2015)	11	PASTA, Pkinase	Gram positive	Pseudomembranous colitis.	Anaerobe
Leptospira interrogans (Narayanavari, Lourdault, Sritharan, Haake, & Matsunaga, 2015)	9	-	Gram negative	Leptospirosis.	Aerobe
Bacillus anthracis (Braun et al., 2015)	7	-	Gram positive	Anthrax.	Facultative anaerobe
Streptococcus pneumoniae (Siemieniuk, Gregson, & Gill, 2011)	2	SSB	Gram positive	Pneumonia, bronchitis, rhinitis, acute sinusitis, otitis, conjunctivitis, meningitis, bacteremia, sepsis, osteomyelitis, septic arthritis, endocarditis, peritonitis, pericarditis, cellulitis, and brain abscess.	Facultative anaerobe
Staphylococcus saproticus (Kuroda et al., 2005)	2	LysM, SSB	Gram positive	Urine tract infections and urethritis.	Facultative anaerobe
Helicobacter pylori (Chang & Parsonnet, 2010)	1	VacA2	Gram negative	Acute gastritis that may lead to chronic gastritis. May cause peptic ulcers and even stomach cancer.	Microaerophile
Haemophilus influenzae (Kroll, Hopkins, & Moxon, 1988; Weiser, Love, & Moxon, 1989)	1	-	Gram negative	Bacteremia, pneumonia, epiglottitis and acute bacterial meningitis. It can cause cellulitis, osteomyelitis, and infectious arthritis and otitis or cystitis.	Facultative anaerobe
Francisella tularensis (Gunnell, Adams, & Richard, 2011)	1	CBM_5_12, fn3, Glyco_hydro_18	Gram negative	Tularemia.	Aerobe
Clostridium perfringens (Nagahama et al., 2015)	1	-	Gram positive	Food poisoning, causing necrosis, bacteremia, emphysematous cholecystitis, and gas gangrene (clostridial myonecrosis).	Anaerobe
References:
Braun, P. et al. Microevolution of Anthrax from a Young Ancestor (M.A.Y.A.) Suggests a Soil-Borne Life Cycle of Bacillus anthracis. PLoS One 10, e0135346 (2015).
Chambers, H. F. & Deleo, F. R. Waves of resistance: Staphylococcus aureus in the antibiotic era. Nat. Rev. Microbiol. 7, 629–641 (2009).
Chang, A. H. & Parsonnet, J. Role of bacteria in oncogenesis. Clin. Microbiol. Rev. 23, 837–857 (2010).
Dalia, A. B., Seed, K. D., Calderwood, S. B. & Camilli, A. A globally distributed mobile genetic element inhibits natural transformation of Vibrio cholerae. Proc. Natl. Acad. Sci. 201509097 (2015). doi:10.1073/pnas.1509097112
Doijad, S. P. et al. Biofilm-Forming Abilities of Listeria monocytogenes Serotypes Isolated from Different Sources. PLoS One 10, e0137046 (2015).
Flores-Páez, L. a. et al. Molecular and Phenotypic Characterization of Staphylococcus epidermidis Isolates from Healthy Conjunctiva and a Comparative Analysis with Isolates from Ocular Infection. PLoS One 10, e0135964 (2015).
Giaouris, E. et al. Intra- and inter-species interactions within biofilms of important foodborne bacterial pathogens. Front. Microbiol. 6, 1–26 (2015).
Gunnell, M. K., Adams, B. J. & Richard, A. The Genetic Diversity and Evolution of Francisella tularensis with Comments on Detection by PCR. 79–92 (2011).
Isaac, D. T., Laguna, R. K., Valtz, N. & Isberg, R. R. MavN is a Legionella pneumophila vacuole-associated protein required for efficient iron acquisition during intracellular growth. Proc. Natl. Acad. Sci. 201511389 (2015). doi:10.1073/pnas.1511389112
Kroll, J. S., Hopkins, I. & Moxon, E. R. Capsule loss in H. influenzae type b occurs by recombination-mediated disruption of a gene essential for polysaccharide export. Cell 53, 347–356 (1988).
Kuroda, M. et al. Whole genome sequence of Staphylococcus saprophyticus reveals the pathogenesis of uncomplicated urinary tract infection. Proc. Natl. Acad. Sci. U. S. A. 102, 13272–13277 (2005).
LaFrance, M. E. et al. Identification of an epithelial cell receptor responsible for Clostridium difficile TcdB-induced cytotoxicity. Proc. Natl. Acad. Sci. 112, 7073–7078 (2015).
ManuscIshita M. Shah, Maria-Halima Laaberki, David L. Popham, and J. D. A Eukaryotic-like Ser/Thr Kinase Signals Bacteria to Exit Dormancy in Response to Peptidoglycan Fragments. Cell 29, 997–1003 (2012).
Murray, B. E. The Life and Times of the Enterococcus. Clin. Mi 3, 46–65 (1990).
Nagahama, M. et al. Role of P2X7 receptor in Clostridium perfringens beta-toxin-mediated cellular injury. Biochim. Biophys. Acta - Gen. Subj. 1850, 2159–2167 (2015).
Narayanavari, S. a., Lourdault, K., Sritharan, M., Haake, D. a. & Matsunaga, J. Role of sph2 Gene Regulation in Hemolytic and Sphingomyelinase Activities Produced by Leptospira interrogans. PLoS Negl. Trop. Dis. 9, e0003952 (2015).
Oosthuysen, W. F., Mueller, T., Dittrich, M. T. & Schubert-Unkmeir, A. N eisseria meningitidis causes cell cycle arrest of human brain microvascular endothelial cells at S phase via p21 and cyclin G2. Cell. Microbiol. n/a–n/a (2015). doi:10.1111/cmi.12482
Osmundson, J., Montero-diez, C., Westblade, L. F., Hochschild, A. & Darst, S. A. Promoter-Specific Transcription Inhibition in Staphylococcus aureus by a Phage Protein. Cell 151, 1005–1016 (2013).
Qin, X. et al. Complete genome sequence of Enterococcus faecium strain TX16 and comparative genomic analysis of Enterococcus faecium genomes. BMC Microbiol. 12, 135 (2012).
Rossetto, O., Pirazzini, M. & Montecucco, C. Botulinum neurotoxins: genetic, structural and mechanistic insights. Nat. Rev. Microbiol. 12, 535–549 (2014).
Siemieniuk, R. A., Gregson, D. B. & Gill, M. J. The persisting burden of invasive pneumococcal disease in HIV patients: an observational cohort study. BMC Infect. Dis. 11, 314 (2011).
Speziale, P., Pietrocola, G., Foster, T. J. & Geoghegan, J. a. Protein-based biofilm matrices in Staphylococci. Front. Cell. Infect. Microbiol. 4, 1–10 (2014).
Treacy-Abarca, S. & Mukherjee, S. Legionella suppresses the host unfolded protein response via multiple mechanisms. Nat. Commun. 6, 7887 (2015).
Wang, X. et al. Cloning and variation of ground state intestinal stem cells. Nature (2015). doi:10.1038/nature14484
Weiser, J. N., Love, J. M. & Moxon, E. R. The molecular mechanism of phase variation of H. influenzae lipopolysaccharide. Cell 59, 657–665 (1989).
23
24
25
